# Supplementary material for: Use HypE to Hide Association Rules by Adding Items
Source: PLoS One. 2015 Jun 12;10(6):e0127834. doi: 10.1371/journal.pone.0127834 (PMC4466550; doi:10.1371/journal.pone.0127834)
Supplement: S1 Data — (ZIP) [file pone.0127834.s001.zip]

Archive with 596 entries (542 files):
- Data(PLOS_ONE)/
- Data(PLOS_ONE)/Algo1.a/
- Data(PLOS_ONE)/Algo1.a/Algo1.a_Experiment_data_with_dataset/
- Data(PLOS_ONE)/Algo1.a/Algo1.a_Experiment_data_with_dataset/BMS-WebView-1.dat_MST_0.0010_MCT_0.20_rules_10_TKDE04_1.a_outcome.dat
- Data(PLOS_ONE)/Algo1.a/Algo1.a_Experiment_data_with_dataset/BMS-WebView-1.dat_MST_0.0010_MCT_0.20_rules_20_TKDE04_1.a_outcome.dat
- Data(PLOS_ONE)/Algo1.a/Algo1.a_Experiment_data_with_dataset/BMS-WebView-2.dat_MST_0.0010_MCT_0.20_rules_10_TKDE04_1.a_outcome.dat
- Data(PLOS_ONE)/Algo1.a/Algo1.a_Experiment_data_with_dataset/BMS-WebView-2.dat_MST_0.0020_MCT_0.20_rules_20_TKDE04_1.a_outcome.dat
- Data(PLOS_ONE)/Algo1.a/Algo1.a_Experiment_data_with_dataset/mushroom.dat_MST_0.0500_MCT_0.50_rules_10_TKDE04_1.a_outcome.dat
- Data(PLOS_ONE)/Algo1.a/Algo1.a_Experiment_data_with_dataset/mushroom.dat_MST_0.0500_MCT_0.50_rules_20_TKDE04_1.a_outcome.dat
- Data(PLOS_ONE)/Algo1.a/Algo1.a_Experiment_data_with_dataset/retail.dat_MST_0.0010_MCT_0.50_rules_10_TKDE04_1.a_outcome.dat
- Data(PLOS_ONE)/Algo1.a/Algo1.a_Experiment_data_with_dataset/retail.dat_MST_0.0010_MCT_0.50_rules_20_TKDE04_1.a_outcome.dat
- Data(PLOS_ONE)/Algo1.a/Algo1.a_Experiment_data_with_increasing_MCT/
- Data(PLOS_ONE)/Algo1.a/Algo1.a_Experiment_data_with_increasing_MCT/BMS-WebView-1.dat_MST_0.0010_MCT_0.20_rules_10_TKDE04_1.a_outcome.dat
- Data(PLOS_ONE)/Algo1.a/Algo1.a_Experiment_data_with_increasing_MCT/BMS-WebView-1.dat_MST_0.0010_MCT_0.30_rules_10_TKDE04_1.a_outcome.dat
- Data(PLOS_ONE)/Algo1.a/Algo1.a_Experiment_data_with_increasing_MCT/BMS-WebView-1.dat_MST_0.0010_MCT_0.40_rules_10_TKDE04_1.a_outcome.dat
- Data(PLOS_ONE)/Algo1.a/Algo1.a_Experiment_data_with_increasing_MCT/BMS-WebView-1.dat_MST_0.0010_MCT_0.50_rules_10_TKDE04_1.a_outcome.dat
- Data(PLOS_ONE)/Algo1.a/Algo1.a_Experiment_data_with_increasing_MCT/BMS-WebView-1_sens_(3-itemset)(10)(high-conf).dat
- Data(PLOS_ONE)/BMS-WebView-1_sens_(3-itemset)(10)(high-conf).dat
- Data(PLOS_ONE)/BMS-WebView-1_sens_(3-itemset)(10).dat
- Data(PLOS_ONE)/BMS-WebView-1_sens_(3-itemset)(20).dat
- Data(PLOS_ONE)/BMS-WebView-2.dat_MST_0.002_MCT_0.20_rules_10(3-itemset)_add.dat
- Data(PLOS_ONE)/BMS-WebView-2.dat_MST_0.002_MCT_0.20_rules_20(3-itemset)_add.dat
- Data(PLOS_ONE)/EMO_AddItem/
- Data(PLOS_ONE)/EMO_AddItem/EMO_AddItem_Experiment_data_with_dataset/
- Data(PLOS_ONE)/EMO_AddItem/EMO_AddItem_Experiment_data_with_dataset/AVG_result_BMS-WebView-1.dat_MST_0.0010_MCT_0.20_rules_10_obj.dat
- Data(PLOS_ONE)/EMO_AddItem/EMO_AddItem_Experiment_data_with_dataset/AVG_result_BMS-WebView-1.dat_MST_0.0010_MCT_0.20_rules_20_obj.dat
- Data(PLOS_ONE)/EMO_AddItem/EMO_AddItem_Experiment_data_with_dataset/AVG_result_BMS-WebView-2.dat_MST_0.0020_MCT_0.20_rules_10_obj.dat
- Data(PLOS_ONE)/EMO_AddItem/EMO_AddItem_Experiment_data_with_dataset/AVG_result_BMS-WebView-2.dat_MST_0.0020_MCT_0.20_rules_20_obj.dat
- Data(PLOS_ONE)/EMO_AddItem/EMO_AddItem_Experiment_data_with_dataset/AVG_result_mushroom.dat_MST_0.0500_MCT_0.50_rules_10_obj.dat
- Data(PLOS_ONE)/EMO_AddItem/EMO_AddItem_Experiment_data_with_dataset/AVG_result_mushroom.dat_MST_0.0500_MCT_0.50_rules_20_obj.dat
- Data(PLOS_ONE)/EMO_AddItem/EMO_AddItem_Experiment_data_with_dataset/AVG_result_retail.dat_MST_0.0010_MCT_0.50_rules_10_obj.dat
- Data(PLOS_ONE)/EMO_AddItem/EMO_AddItem_Experiment_data_with_dataset/AVG_result_retail.dat_MST_0.0010_MCT_0.50_rules_20_obj.dat
- Data(PLOS_ONE)/EMO_AddItem/EMO_AddItem_Experiment_data_with_dataset/Outcome1/
- Data(PLOS_ONE)/EMO_AddItem/EMO_AddItem_Experiment_data_with_dataset/Outcome1/BMS-WebView-1.dat_MST_0.0010_MCT_0.20_rules_10_obj.dat
- Data(PLOS_ONE)/EMO_AddItem/EMO_AddItem_Experiment_data_with_dataset/Outcome1/BMS-WebView-1.dat_MST_0.0010_MCT_0.20_rules_10_stat.dat
- Data(PLOS_ONE)/EMO_AddItem/EMO_AddItem_Experiment_data_with_dataset/Outcome1/BMS-WebView-1.dat_MST_0.0010_MCT_0.20_rules_20_obj.dat
- Data(PLOS_ONE)/EMO_AddItem/EMO_AddItem_Experiment_data_with_dataset/Outcome1/BMS-WebView-1.dat_MST_0.0010_MCT_0.20_rules_20_stat.dat
- Data(PLOS_ONE)/EMO_AddItem/EMO_AddItem_Experiment_data_with_dataset/Outcome1/BMS-WebView-2.dat_MST_0.0020_MCT_0.20_rules_10_obj.dat
- Data(PLOS_ONE)/EMO_AddItem/EMO_AddItem_Experiment_data_with_dataset/Outcome1/BMS-WebView-2.dat_MST_0.0020_MCT_0.20_rules_10_stat.dat
- Data(PLOS_ONE)/EMO_AddItem/EMO_AddItem_Experiment_data_with_dataset/Outcome1/BMS-WebView-2.dat_MST_0.0020_MCT_0.20_rules_20_obj.dat
- Data(PLOS_ONE)/EMO_AddItem/EMO_AddItem_Experiment_data_with_dataset/Outcome1/BMS-WebView-2.dat_MST_0.0020_MCT_0.20_rules_20_stat.dat
- Data(PLOS_ONE)/EMO_AddItem/EMO_AddItem_Experiment_data_with_dataset/Outcome1/mushroom.dat_MST_0.0500_MCT_0.50_rules_10_obj.dat
- Data(PLOS_ONE)/EMO_AddItem/EMO_AddItem_Experiment_data_with_dataset/Outcome1/mushroom.dat_MST_0.0500_MCT_0.50_rules_10_stat.dat
- Data(PLOS_ONE)/EMO_AddItem/EMO_AddItem_Experiment_data_with_dataset/Outcome1/mushroom.dat_MST_0.0500_MCT_0.50_rules_20_obj.dat
- Data(PLOS_ONE)/EMO_AddItem/EMO_AddItem_Experiment_data_with_dataset/Outcome1/mushroom.dat_MST_0.0500_MCT_0.50_rules_20_stat.dat
- Data(PLOS_ONE)/EMO_AddItem/EMO_AddItem_Experiment_data_with_dataset/Outcome1/retail.dat_MST_0.0010_MCT_0.50_rules_10_obj.dat
- Data(PLOS_ONE)/EMO_AddItem/EMO_AddItem_Experiment_data_with_dataset/Outcome1/retail.dat_MST_0.0010_MCT_0.50_rules_10_stat.dat
- Data(PLOS_ONE)/EMO_AddItem/EMO_AddItem_Experiment_data_with_dataset/Outcome1/retail.dat_MST_0.0010_MCT_0.50_rules_20_obj.dat
- Data(PLOS_ONE)/EMO_AddItem/EMO_AddItem_Experiment_data_with_dataset/Outcome1/retail.dat_MST_0.0010_MCT_0.50_rules_20_stat.dat
- Data(PLOS_ONE)/EMO_AddItem/EMO_AddItem_Experiment_data_with_dataset/Outcome10/
- Data(PLOS_ONE)/EMO_AddItem/EMO_AddItem_Experiment_data_with_dataset/Outcome10/BMS-WebView-1.dat_MST_0.0010_MCT_0.20_rules_10_obj.dat
- Data(PLOS_ONE)/EMO_AddItem/EMO_AddItem_Experiment_data_with_dataset/Outcome10/BMS-WebView-1.dat_MST_0.0010_MCT_0.20_rules_10_stat.dat
- Data(PLOS_ONE)/EMO_AddItem/EMO_AddItem_Experiment_data_with_dataset/Outcome10/BMS-WebView-1.dat_MST_0.0010_MCT_0.20_rules_20_obj.dat
- Data(PLOS_ONE)/EMO_AddItem/EMO_AddItem_Experiment_data_with_dataset/Outcome10/BMS-WebView-1.dat_MST_0.0010_MCT_0.20_rules_20_stat.dat
- Data(PLOS_ONE)/EMO_AddItem/EMO_AddItem_Experiment_data_with_dataset/Outcome10/BMS-WebView-2.dat_MST_0.0020_MCT_0.20_rules_10_obj.dat
- Data(PLOS_ONE)/EMO_AddItem/EMO_AddItem_Experiment_data_with_dataset/Outcome10/BMS-WebView-2.dat_MST_0.0020_MCT_0.20_rules_10_stat.dat
- Data(PLOS_ONE)/EMO_AddItem/EMO_AddItem_Experiment_data_with_dataset/Outcome10/BMS-WebView-2.dat_MST_0.0020_MCT_0.20_rules_20_obj.dat
- Data(PLOS_ONE)/EMO_AddItem/EMO_AddItem_Experiment_data_with_dataset/Outcome10/BMS-WebView-2.dat_MST_0.0020_MCT_0.20_rules_20_stat.dat
- Data(PLOS_ONE)/EMO_AddItem/EMO_AddItem_Experiment_data_with_dataset/Outcome10/mushroom.dat_MST_0.0500_MCT_0.50_rules_10_obj.dat
- Data(PLOS_ONE)/EMO_AddItem/EMO_AddItem_Experiment_data_with_dataset/Outcome10/mushroom.dat_MST_0.0500_MCT_0.50_rules_10_stat.dat
- Data(PLOS_ONE)/EMO_AddItem/EMO_AddItem_Experiment_data_with_dataset/Outcome10/mushroom.dat_MST_0.0500_MCT_0.50_rules_20_obj.dat
- Data(PLOS_ONE)/EMO_AddItem/EMO_AddItem_Experiment_data_with_dataset/Outcome10/mushroom.dat_MST_0.0500_MCT_0.50_rules_20_stat.dat
- Data(PLOS_ONE)/EMO_AddItem/EMO_AddItem_Experiment_data_with_dataset/Outcome10/retail.dat_MST_0.0010_MCT_0.50_rules_10_obj.dat
- Data(PLOS_ONE)/EMO_AddItem/EMO_AddItem_Experiment_data_with_dataset/Outcome10/retail.dat_MST_0.0010_MCT_0.50_rules_10_stat.dat
- Data(PLOS_ONE)/EMO_AddItem/EMO_AddItem_Experiment_data_with_dataset/Outcome10/retail.dat_MST_0.0010_MCT_0.50_rules_20_obj.dat
- Data(PLOS_ONE)/EMO_AddItem/EMO_AddItem_Experiment_data_with_dataset/Outcome10/retail.dat_MST_0.0010_MCT_0.50_rules_20_stat.dat
- Data(PLOS_ONE)/EMO_AddItem/EMO_AddItem_Experiment_data_with_dataset/Outcome11/
- Data(PLOS_ONE)/EMO_AddItem/EMO_AddItem_Experiment_data_with_dataset/Outcome11/BMS-WebView-1.dat_MST_0.0010_MCT_0.20_rules_10_obj.dat
- Data(PLOS_ONE)/EMO_AddItem/EMO_AddItem_Experiment_data_with_dataset/Outcome11/BMS-WebView-1.dat_MST_0.0010_MCT_0.20_rules_10_stat.dat
- Data(PLOS_ONE)/EMO_AddItem/EMO_AddItem_Experiment_data_with_dataset/Outcome11/BMS-WebView-1.dat_MST_0.0010_MCT_0.20_rules_20_obj.dat
- Data(PLOS_ONE)/EMO_AddItem/EMO_AddItem_Experiment_data_with_dataset/Outcome11/BMS-WebView-1.dat_MST_0.0010_MCT_0.20_rules_20_stat.dat
- Data(PLOS_ONE)/EMO_AddItem/EMO_AddItem_Experiment_data_with_dataset/Outcome11/BMS-WebView-2.dat_MST_0.0020_MCT_0.20_rules_10_obj.dat
- Data(PLOS_ONE)/EMO_AddItem/EMO_AddItem_Experiment_data_with_dataset/Outcome11/BMS-WebView-2.dat_MST_0.0020_MCT_0.20_rules_10_stat.dat
- Data(PLOS_ONE)/EMO_AddItem/EMO_AddItem_Experiment_data_with_dataset/Outcome11/BMS-WebView-2.dat_MST_0.0020_MCT_0.20_rules_20_obj.dat
- Data(PLOS_ONE)/EMO_AddItem/EMO_AddItem_Experiment_data_with_dataset/Outcome11/BMS-WebView-2.dat_MST_0.0020_MCT_0.20_rules_20_stat.dat
- Data(PLOS_ONE)/EMO_AddItem/EMO_AddItem_Experiment_data_with_dataset/Outcome11/mushroom.dat_MST_0.0500_MCT_0.50_rules_10_obj.dat
- Data(PLOS_ONE)/EMO_AddItem/EMO_AddItem_Experiment_data_with_dataset/Outcome11/mushroom.dat_MST_0.0500_MCT_0.50_rules_10_stat.dat
- Data(PLOS_ONE)/EMO_AddItem/EMO_AddItem_Experiment_data_with_dataset/Outcome11/mushroom.dat_MST_0.0500_MCT_0.50_rules_20_obj.dat
- Data(PLOS_ONE)/EMO_AddItem/EMO_AddItem_Experiment_data_with_dataset/Outcome11/mushroom.dat_MST_0.0500_MCT_0.50_rules_20_stat.dat
- Data(PLOS_ONE)/EMO_AddItem/EMO_AddItem_Experiment_data_with_dataset/Outcome11/retail.dat_MST_0.0010_MCT_0.50_rules_10_obj.dat
- Data(PLOS_ONE)/EMO_AddItem/EMO_AddItem_Experiment_data_with_dataset/Outcome11/retail.dat_MST_0.0010_MCT_0.50_rules_10_stat.dat
- Data(PLOS_ONE)/EMO_AddItem/EMO_AddItem_Experiment_data_with_dataset/Outcome11/retail.dat_MST_0.0010_MCT_0.50_rules_20_obj.dat
- Data(PLOS_ONE)/EMO_AddItem/EMO_AddItem_Experiment_data_with_dataset/Outcome11/retail.dat_MST_0.0010_MCT_0.50_rules_20_stat.dat
- Data(PLOS_ONE)/EMO_AddItem/EMO_AddItem_Experiment_data_with_dataset/Outcome12/
- Data(PLOS_ONE)/EMO_AddItem/EMO_AddItem_Experiment_data_with_dataset/Outcome12/BMS-WebView-1.dat_MST_0.0010_MCT_0.20_rules_10_obj.dat
- Data(PLOS_ONE)/EMO_AddItem/EMO_AddItem_Experiment_data_with_dataset/Outcome12/BMS-WebView-1.dat_MST_0.0010_MCT_0.20_rules_10_stat.dat
- Data(PLOS_ONE)/EMO_AddItem/EMO_AddItem_Experiment_data_with_dataset/Outcome12/BMS-WebView-1.dat_MST_0.0010_MCT_0.20_rules_20_obj.dat
- Data(PLOS_ONE)/EMO_AddItem/EMO_AddItem_Experiment_data_with_dataset/Outcome12/BMS-WebView-1.dat_MST_0.0010_MCT_0.20_rules_20_stat.dat
- Data(PLOS_ONE)/EMO_AddItem/EMO_AddItem_Experiment_data_with_dataset/Outcome12/BMS-WebView-2.dat_MST_0.0020_MCT_0.20_rules_10_obj.dat
- Data(PLOS_ONE)/EMO_AddItem/EMO_AddItem_Experiment_data_with_dataset/Outcome12/BMS-WebView-2.dat_MST_0.0020_MCT_0.20_rules_10_stat.dat
- Data(PLOS_ONE)/EMO_AddItem/EMO_AddItem_Experiment_data_with_dataset/Outcome12/BMS-WebView-2.dat_MST_0.0020_MCT_0.20_rules_20_obj.dat
- Data(PLOS_ONE)/EMO_AddItem/EMO_AddItem_Experiment_data_with_dataset/Outcome12/BMS-WebView-2.dat_MST_0.0020_MCT_0.20_rules_20_stat.dat
- Data(PLOS_ONE)/EMO_AddItem/EMO_AddItem_Experiment_data_with_dataset/Outcome12/mushroom.dat_MST_0.0500_MCT_0.50_rules_10_obj.dat
- Data(PLOS_ONE)/EMO_AddItem/EMO_AddItem_Experiment_data_with_dataset/Outcome12/mushroom.dat_MST_0.0500_MCT_0.50_rules_10_stat.dat
- Data(PLOS_ONE)/EMO_AddItem/EMO_AddItem_Experiment_data_with_dataset/Outcome12/mushroom.dat_MST_0.0500_MCT_0.50_rules_20_obj.dat
- Data(PLOS_ONE)/EMO_AddItem/EMO_AddItem_Experiment_data_with_dataset/Outcome12/mushroom.dat_MST_0.0500_MCT_0.50_rules_20_stat.dat
- Data(PLOS_ONE)/EMO_AddItem/EMO_AddItem_Experiment_data_with_dataset/Outcome12/retail.dat_MST_0.0010_MCT_0.50_rules_10_obj.dat
- Data(PLOS_ONE)/EMO_AddItem/EMO_AddItem_Experiment_data_with_dataset/Outcome12/retail.dat_MST_0.0010_MCT_0.50_rules_10_stat.dat
- Data(PLOS_ONE)/EMO_AddItem/EMO_AddItem_Experiment_data_with_dataset/Outcome12/retail.dat_MST_0.0010_MCT_0.50_rules_20_obj.dat
- Data(PLOS_ONE)/EMO_AddItem/EMO_AddItem_Experiment_data_with_dataset/Outcome12/retail.dat_MST_0.0010_MCT_0.50_rules_20_stat.dat
- Data(PLOS_ONE)/EMO_AddItem/EMO_AddItem_Experiment_data_with_dataset/Outcome13/
- Data(PLOS_ONE)/EMO_AddItem/EMO_AddItem_Experiment_data_with_dataset/Outcome13/BMS-WebView-1.dat_MST_0.0010_MCT_0.20_rules_10_obj.dat
- Data(PLOS_ONE)/EMO_AddItem/EMO_AddItem_Experiment_data_with_dataset/Outcome13/BMS-WebView-1.dat_MST_0.0010_MCT_0.20_rules_10_stat.dat
- Data(PLOS_ONE)/EMO_AddItem/EMO_AddItem_Experiment_data_with_dataset/Outcome13/BMS-WebView-1.dat_MST_0.0010_MCT_0.20_rules_20_obj.dat
- Data(PLOS_ONE)/EMO_AddItem/EMO_AddItem_Experiment_data_with_dataset/Outcome13/BMS-WebView-1.dat_MST_0.0010_MCT_0.20_rules_20_stat.dat
- Data(PLOS_ONE)/EMO_AddItem/EMO_AddItem_Experiment_data_with_dataset/Outcome13/BMS-WebView-2.dat_MST_0.0020_MCT_0.20_rules_10_obj.dat
- Data(PLOS_ONE)/EMO_AddItem/EMO_AddItem_Experiment_data_with_dataset/Outcome13/BMS-WebView-2.dat_MST_0.0020_MCT_0.20_rules_10_stat.dat
- Data(PLOS_ONE)/EMO_AddItem/EMO_AddItem_Experiment_data_with_dataset/Outcome13/BMS-WebView-2.dat_MST_0.0020_MCT_0.20_rules_20_obj.dat
- Data(PLOS_ONE)/EMO_AddItem/EMO_AddItem_Experiment_data_with_dataset/Outcome13/BMS-WebView-2.dat_MST_0.0020_MCT_0.20_rules_20_stat.dat
- Data(PLOS_ONE)/EMO_AddItem/EMO_AddItem_Experiment_data_with_dataset/Outcome13/mushroom.dat_MST_0.0500_MCT_0.50_rules_10_obj.dat
- Data(PLOS_ONE)/EMO_AddItem/EMO_AddItem_Experiment_data_with_dataset/Outcome13/mushroom.dat_MST_0.0500_MCT_0.50_rules_10_stat.dat
- Data(PLOS_ONE)/EMO_AddItem/EMO_AddItem_Experiment_data_with_dataset/Outcome13/mushroom.dat_MST_0.0500_MCT_0.50_rules_20_obj.dat
- Data(PLOS_ONE)/EMO_AddItem/EMO_AddItem_Experiment_data_with_dataset/Outcome13/mushroom.dat_MST_0.0500_MCT_0.50_rules_20_stat.dat
- Data(PLOS_ONE)/EMO_AddItem/EMO_AddItem_Experiment_data_with_dataset/Outcome13/retail.dat_MST_0.0010_MCT_0.50_rules_10_obj.dat
- Data(PLOS_ONE)/EMO_AddItem/EMO_AddItem_Experiment_data_with_dataset/Outcome13/retail.dat_MST_0.0010_MCT_0.50_rules_10_stat.dat
- Data(PLOS_ONE)/EMO_AddItem/EMO_AddItem_Experiment_data_with_dataset/Outcome13/retail.dat_MST_0.0010_MCT_0.50_rules_20_obj.dat
- Data(PLOS_ONE)/EMO_AddItem/EMO_AddItem_Experiment_data_with_dataset/Outcome13/retail.dat_MST_0.0010_MCT_0.50_rules_20_stat.dat
- Data(PLOS_ONE)/EMO_AddItem/EMO_AddItem_Experiment_data_with_dataset/Outcome14/
- Data(PLOS_ONE)/EMO_AddItem/EMO_AddItem_Experiment_data_with_dataset/Outcome14/BMS-WebView-1.dat_MST_0.0010_MCT_0.20_rules_10_obj.dat
- Data(PLOS_ONE)/EMO_AddItem/EMO_AddItem_Experiment_data_with_dataset/Outcome14/BMS-WebView-1.dat_MST_0.0010_MCT_0.20_rules_10_stat.dat
- Data(PLOS_ONE)/EMO_AddItem/EMO_AddItem_Experiment_data_with_dataset/Outcome14/BMS-WebView-1.dat_MST_0.0010_MCT_0.20_rules_20_obj.dat
- Data(PLOS_ONE)/EMO_AddItem/EMO_AddItem_Experiment_data_with_dataset/Outcome14/BMS-WebView-1.dat_MST_0.0010_MCT_0.20_rules_20_stat.dat
- Data(PLOS_ONE)/EMO_AddItem/EMO_AddItem_Experiment_data_with_dataset/Outcome14/BMS-WebView-2.dat_MST_0.0020_MCT_0.20_rules_10_obj.dat
- Data(PLOS_ONE)/EMO_AddItem/EMO_AddItem_Experiment_data_with_dataset/Outcome14/BMS-WebView-2.dat_MST_0.0020_MCT_0.20_rules_10_stat.dat
- Data(PLOS_ONE)/EMO_AddItem/EMO_AddItem_Experiment_data_with_dataset/Outcome14/BMS-WebView-2.dat_MST_0.0020_MCT_0.20_rules_20_obj.dat
- Data(PLOS_ONE)/EMO_AddItem/EMO_AddItem_Experiment_data_with_dataset/Outcome14/BMS-WebView-2.dat_MST_0.0020_MCT_0.20_rules_20_stat.dat
- Data(PLOS_ONE)/EMO_AddItem/EMO_AddItem_Experiment_data_with_dataset/Outcome14/mushroom.dat_MST_0.0500_MCT_0.50_rules_10_obj.dat
- Data(PLOS_ONE)/EMO_AddItem/EMO_AddItem_Experiment_data_with_dataset/Outcome14/mushroom.dat_MST_0.0500_MCT_0.50_rules_10_stat.dat
- Data(PLOS_ONE)/EMO_AddItem/EMO_AddItem_Experiment_data_with_dataset/Outcome14/mushroom.dat_MST_0.0500_MCT_0.50_rules_20_obj.dat
- Data(PLOS_ONE)/EMO_AddItem/EMO_AddItem_Experiment_data_with_dataset/Outcome14/mushroom.dat_MST_0.0500_MCT_0.50_rules_20_stat.dat
- Data(PLOS_ONE)/EMO_AddItem/EMO_AddItem_Experiment_data_with_dataset/Outcome14/retail.dat_MST_0.0010_MCT_0.50_rules_10_obj.dat
- Data(PLOS_ONE)/EMO_AddItem/EMO_AddItem_Experiment_data_with_dataset/Outcome14/retail.dat_MST_0.0010_MCT_0.50_rules_10_stat.dat
- Data(PLOS_ONE)/EMO_AddItem/EMO_AddItem_Experiment_data_with_dataset/Outcome14/retail.dat_MST_0.0010_MCT_0.50_rules_20_obj.dat
- Data(PLOS_ONE)/EMO_AddItem/EMO_AddItem_Experiment_data_with_dataset/Outcome14/retail.dat_MST_0.0010_MCT_0.50_rules_20_stat.dat
- Data(PLOS_ONE)/EMO_AddItem/EMO_AddItem_Experiment_data_with_dataset/Outcome15/
- Data(PLOS_ONE)/EMO_AddItem/EMO_AddItem_Experiment_data_with_dataset/Outcome15/BMS-WebView-1.dat_MST_0.0010_MCT_0.20_rules_10_obj.dat
- Data(PLOS_ONE)/EMO_AddItem/EMO_AddItem_Experiment_data_with_dataset/Outcome15/BMS-WebView-1.dat_MST_0.0010_MCT_0.20_rules_10_stat.dat
- Data(PLOS_ONE)/EMO_AddItem/EMO_AddItem_Experiment_data_with_dataset/Outcome15/BMS-WebView-1.dat_MST_0.0010_MCT_0.20_rules_20_obj.dat
- Data(PLOS_ONE)/EMO_AddItem/EMO_AddItem_Experiment_data_with_dataset/Outcome15/BMS-WebView-1.dat_MST_0.0010_MCT_0.20_rules_20_stat.dat
- Data(PLOS_ONE)/EMO_AddItem/EMO_AddItem_Experiment_data_with_dataset/Outcome15/BMS-WebView-2.dat_MST_0.0020_MCT_0.20_rules_10_obj.dat
- Data(PLOS_ONE)/EMO_AddItem/EMO_AddItem_Experiment_data_with_dataset/Outcome15/BMS-WebView-2.dat_MST_0.0020_MCT_0.20_rules_10_stat.dat
- Data(PLOS_ONE)/EMO_AddItem/EMO_AddItem_Experiment_data_with_dataset/Outcome15/BMS-WebView-2.dat_MST_0.0020_MCT_0.20_rules_20_obj.dat
- Data(PLOS_ONE)/EMO_AddItem/EMO_AddItem_Experiment_data_with_dataset/Outcome15/BMS-WebView-2.dat_MST_0.0020_MCT_0.20_rules_20_stat.dat
- Data(PLOS_ONE)/EMO_AddItem/EMO_AddItem_Experiment_data_with_dataset/Outcome15/mushroom.dat_MST_0.0500_MCT_0.50_rules_10_obj.dat
- Data(PLOS_ONE)/EMO_AddItem/EMO_AddItem_Experiment_data_with_dataset/Outcome15/mushroom.dat_MST_0.0500_MCT_0.50_rules_10_stat.dat
- Data(PLOS_ONE)/EMO_AddItem/EMO_AddItem_Experiment_data_with_dataset/Outcome15/mushroom.dat_MST_0.0500_MCT_0.50_rules_20_obj.dat
- Data(PLOS_ONE)/EMO_AddItem/EMO_AddItem_Experiment_data_with_dataset/Outcome15/mushroom.dat_MST_0.0500_MCT_0.50_rules_20_stat.dat
- Data(PLOS_ONE)/EMO_AddItem/EMO_AddItem_Experiment_data_with_dataset/Outcome15/retail.dat_MST_0.0010_MCT_0.50_rules_10_obj.dat
- Data(PLOS_ONE)/EMO_AddItem/EMO_AddItem_Experiment_data_with_dataset/Outcome15/retail.dat_MST_0.0010_MCT_0.50_rules_10_stat.dat
- Data(PLOS_ONE)/EMO_AddItem/EMO_AddItem_Experiment_data_with_dataset/Outcome15/retail.dat_MST_0.0010_MCT_0.50_rules_20_obj.dat
- Data(PLOS_ONE)/EMO_AddItem/EMO_AddItem_Experiment_data_with_dataset/Outcome15/retail.dat_MST_0.0010_MCT_0.50_rules_20_stat.dat
- Data(PLOS_ONE)/EMO_AddItem/EMO_AddItem_Experiment_data_with_dataset/Outcome16/
- Data(PLOS_ONE)/EMO_AddItem/EMO_AddItem_Experiment_data_with_dataset/Outcome16/BMS-WebView-1.dat_MST_0.0010_MCT_0.20_rules_10_obj.dat
- Data(PLOS_ONE)/EMO_AddItem/EMO_AddItem_Experiment_data_with_dataset/Outcome16/BMS-WebView-1.dat_MST_0.0010_MCT_0.20_rules_10_stat.dat
- Data(PLOS_ONE)/EMO_AddItem/EMO_AddItem_Experiment_data_with_dataset/Outcome16/BMS-WebView-1.dat_MST_0.0010_MCT_0.20_rules_20_obj.dat
- Data(PLOS_ONE)/EMO_AddItem/EMO_AddItem_Experiment_data_with_dataset/Outcome16/BMS-WebView-1.dat_MST_0.0010_MCT_0.20_rules_20_stat.dat
- Data(PLOS_ONE)/EMO_AddItem/EMO_AddItem_Experiment_data_with_dataset/Outcome16/BMS-WebView-2.dat_MST_0.0020_MCT_0.20_rules_10_obj.dat
- Data(PLOS_ONE)/EMO_AddItem/EMO_AddItem_Experiment_data_with_dataset/Outcome16/BMS-WebView-2.dat_MST_0.0020_MCT_0.20_rules_10_stat.dat
- Data(PLOS_ONE)/EMO_AddItem/EMO_AddItem_Experiment_data_with_dataset/Outcome16/BMS-WebView-2.dat_MST_0.0020_MCT_0.20_rules_20_obj.dat
- Data(PLOS_ONE)/EMO_AddItem/EMO_AddItem_Experiment_data_with_dataset/Outcome16/BMS-WebView-2.dat_MST_0.0020_MCT_0.20_rules_20_stat.dat
- Data(PLOS_ONE)/EMO_AddItem/EMO_AddItem_Experiment_data_with_dataset/Outcome16/mushroom.dat_MST_0.0500_MCT_0.50_rules_10_obj.dat
- Data(PLOS_ONE)/EMO_AddItem/EMO_AddItem_Experiment_data_with_dataset/Outcome16/mushroom.dat_MST_0.0500_MCT_0.50_rules_10_stat.dat
- Data(PLOS_ONE)/EMO_AddItem/EMO_AddItem_Experiment_data_with_dataset/Outcome16/mushroom.dat_MST_0.0500_MCT_0.50_rules_20_obj.dat
- Data(PLOS_ONE)/EMO_AddItem/EMO_AddItem_Experiment_data_with_dataset/Outcome16/mushroom.dat_MST_0.0500_MCT_0.50_rules_20_stat.dat
- Data(PLOS_ONE)/EMO_AddItem/EMO_AddItem_Experiment_data_with_dataset/Outcome16/retail.dat_MST_0.0010_MCT_0.50_rules_10_obj.dat
- Data(PLOS_ONE)/EMO_AddItem/EMO_AddItem_Experiment_data_with_dataset/Outcome16/retail.dat_MST_0.0010_MCT_0.50_rules_10_stat.dat
- Data(PLOS_ONE)/EMO_AddItem/EMO_AddItem_Experiment_data_with_dataset/Outcome16/retail.dat_MST_0.0010_MCT_0.50_rules_20_obj.dat
- Data(PLOS_ONE)/EMO_AddItem/EMO_AddItem_Experiment_data_with_dataset/Outcome16/retail.dat_MST_0.0010_MCT_0.50_rules_20_stat.dat
- Data(PLOS_ONE)/EMO_AddItem/EMO_AddItem_Experiment_data_with_dataset/Outcome17/
- Data(PLOS_ONE)/EMO_AddItem/EMO_AddItem_Experiment_data_with_dataset/Outcome17/BMS-WebView-1.dat_MST_0.0010_MCT_0.20_rules_10_obj.dat
- Data(PLOS_ONE)/EMO_AddItem/EMO_AddItem_Experiment_data_with_dataset/Outcome17/BMS-WebView-1.dat_MST_0.0010_MCT_0.20_rules_10_stat.dat
- Data(PLOS_ONE)/EMO_AddItem/EMO_AddItem_Experiment_data_with_dataset/Outcome17/BMS-WebView-1.dat_MST_0.0010_MCT_0.20_rules_20_obj.dat
- Data(PLOS_ONE)/EMO_AddItem/EMO_AddItem_Experiment_data_with_dataset/Outcome17/BMS-WebView-1.dat_MST_0.0010_MCT_0.20_rules_20_stat.dat
- Data(PLOS_ONE)/EMO_AddItem/EMO_AddItem_Experiment_data_with_dataset/Outcome17/BMS-WebView-2.dat_MST_0.0020_MCT_0.20_rules_10_obj.dat
- Data(PLOS_ONE)/EMO_AddItem/EMO_AddItem_Experiment_data_with_dataset/Outcome17/BMS-WebView-2.dat_MST_0.0020_MCT_0.20_rules_10_stat.dat
- Data(PLOS_ONE)/EMO_AddItem/EMO_AddItem_Experiment_data_with_dataset/Outcome17/BMS-WebView-2.dat_MST_0.0020_MCT_0.20_rules_20_obj.dat
- Data(PLOS_ONE)/EMO_AddItem/EMO_AddItem_Experiment_data_with_dataset/Outcome17/BMS-WebView-2.dat_MST_0.0020_MCT_0.20_rules_20_stat.dat
- Data(PLOS_ONE)/EMO_AddItem/EMO_AddItem_Experiment_data_with_dataset/Outcome17/mushroom.dat_MST_0.0500_MCT_0.50_rules_10_obj.dat
- Data(PLOS_ONE)/EMO_AddItem/EMO_AddItem_Experiment_data_with_dataset/Outcome17/mushroom.dat_MST_0.0500_MCT_0.50_rules_10_stat.dat
- Data(PLOS_ONE)/EMO_AddItem/EMO_AddItem_Experiment_data_with_dataset/Outcome17/mushroom.dat_MST_0.0500_MCT_0.50_rules_20_obj.dat
- Data(PLOS_ONE)/EMO_AddItem/EMO_AddItem_Experiment_data_with_dataset/Outcome17/mushroom.dat_MST_0.0500_MCT_0.50_rules_20_stat.dat
- Data(PLOS_ONE)/EMO_AddItem/EMO_AddItem_Experiment_data_with_dataset/Outcome17/retail.dat_MST_0.0010_MCT_0.50_rules_10_obj.dat
- Data(PLOS_ONE)/EMO_AddItem/EMO_AddItem_Experiment_data_with_dataset/Outcome17/retail.dat_MST_0.0010_MCT_0.50_rules_10_stat.dat
- Data(PLOS_ONE)/EMO_AddItem/EMO_AddItem_Experiment_data_with_dataset/Outcome17/retail.dat_MST_0.0010_MCT_0.50_rules_20_obj.dat
- Data(PLOS_ONE)/EMO_AddItem/EMO_AddItem_Experiment_data_with_dataset/Outcome17/retail.dat_MST_0.0010_MCT_0.50_rules_20_stat.dat
- Data(PLOS_ONE)/EMO_AddItem/EMO_AddItem_Experiment_data_with_dataset/Outcome18/
- Data(PLOS_ONE)/EMO_AddItem/EMO_AddItem_Experiment_data_with_dataset/Outcome18/BMS-WebView-1.dat_MST_0.0010_MCT_0.20_rules_10_obj.dat
- Data(PLOS_ONE)/EMO_AddItem/EMO_AddItem_Experiment_data_with_dataset/Outcome18/BMS-WebView-1.dat_MST_0.0010_MCT_0.20_rules_10_stat.dat
- Data(PLOS_ONE)/EMO_AddItem/EMO_AddItem_Experiment_data_with_dataset/Outcome18/BMS-WebView-1.dat_MST_0.0010_MCT_0.20_rules_20_obj.dat
- Data(PLOS_ONE)/EMO_AddItem/EMO_AddItem_Experiment_data_with_dataset/Outcome18/BMS-WebView-1.dat_MST_0.0010_MCT_0.20_rules_20_stat.dat
- Data(PLOS_ONE)/EMO_AddItem/EMO_AddItem_Experiment_data_with_dataset/Outcome18/BMS-WebView-2.dat_MST_0.0020_MCT_0.20_rules_10_obj.dat
- Data(PLOS_ONE)/EMO_AddItem/EMO_AddItem_Experiment_data_with_dataset/Outcome18/BMS-WebView-2.dat_MST_0.0020_MCT_0.20_rules_10_stat.dat
- Data(PLOS_ONE)/EMO_AddItem/EMO_AddItem_Experiment_data_with_dataset/Outcome18/BMS-WebView-2.dat_MST_0.0020_MCT_0.20_rules_20_obj.dat
- Data(PLOS_ONE)/EMO_AddItem/EMO_AddItem_Experiment_data_with_dataset/Outcome18/BMS-WebView-2.dat_MST_0.0020_MCT_0.20_rules_20_stat.dat
- Data(PLOS_ONE)/EMO_AddItem/EMO_AddItem_Experiment_data_with_dataset/Outcome18/mushroom.dat_MST_0.0500_MCT_0.50_rules_10_obj.dat
- Data(PLOS_ONE)/EMO_AddItem/EMO_AddItem_Experiment_data_with_dataset/Outcome18/mushroom.dat_MST_0.0500_MCT_0.50_rules_10_stat.dat
- Data(PLOS_ONE)/EMO_AddItem/EMO_AddItem_Experiment_data_with_dataset/Outcome18/mushroom.dat_MST_0.0500_MCT_0.50_rules_20_obj.dat
- Data(PLOS_ONE)/EMO_AddItem/EMO_AddItem_Experiment_data_with_dataset/Outcome18/mushroom.dat_MST_0.0500_MCT_0.50_rules_20_stat.dat
- Data(PLOS_ONE)/EMO_AddItem/EMO_AddItem_Experiment_data_with_dataset/Outcome18/retail.dat_MST_0.0010_MCT_0.50_rules_10_obj.dat
- Data(PLOS_ONE)/EMO_AddItem/EMO_AddItem_Experiment_data_with_dataset/Outcome18/retail.dat_MST_0.0010_MCT_0.50_rules_10_stat.dat
- Data(PLOS_ONE)/EMO_AddItem/EMO_AddItem_Experiment_data_with_dataset/Outcome18/retail.dat_MST_0.0010_MCT_0.50_rules_20_obj.dat
- Data(PLOS_ONE)/EMO_AddItem/EMO_AddItem_Experiment_data_with_dataset/Outcome18/retail.dat_MST_0.0010_MCT_0.50_rules_20_stat.dat
- Data(PLOS_ONE)/EMO_AddItem/EMO_AddItem_Experiment_data_with_dataset/Outcome19/
- Data(PLOS_ONE)/EMO_AddItem/EMO_AddItem_Experiment_data_with_dataset/Outcome19/BMS-WebView-1.dat_MST_0.0010_MCT_0.20_rules_10_obj.dat
- Data(PLOS_ONE)/EMO_AddItem/EMO_AddItem_Experiment_data_with_dataset/Outcome19/BMS-WebView-1.dat_MST_0.0010_MCT_0.20_rules_10_stat.dat
- Data(PLOS_ONE)/EMO_AddItem/EMO_AddItem_Experiment_data_with_dataset/Outcome19/BMS-WebView-1.dat_MST_0.0010_MCT_0.20_rules_20_obj.dat
- Data(PLOS_ONE)/EMO_AddItem/EMO_AddItem_Experiment_data_with_dataset/Outcome19/BMS-WebView-1.dat_MST_0.0010_MCT_0.20_rules_20_stat.dat
- Data(PLOS_ONE)/EMO_AddItem/EMO_AddItem_Experiment_data_with_dataset/Outcome19/BMS-WebView-2.dat_MST_0.0020_MCT_0.20_rules_10_obj.dat
- Data(PLOS_ONE)/EMO_AddItem/EMO_AddItem_Experiment_data_with_dataset/Outcome19/BMS-WebView-2.dat_MST_0.0020_MCT_0.20_rules_10_stat.dat
- Data(PLOS_ONE)/EMO_AddItem/EMO_AddItem_Experiment_data_with_dataset/Outcome19/BMS-WebView-2.dat_MST_0.0020_MCT_0.20_rules_20_obj.dat
- Data(PLOS_ONE)/EMO_AddItem/EMO_AddItem_Experiment_data_with_dataset/Outcome19/BMS-WebView-2.dat_MST_0.0020_MCT_0.20_rules_20_stat.dat
- Data(PLOS_ONE)/EMO_AddItem/EMO_AddItem_Experiment_data_with_dataset/Outcome19/mushroom.dat_MST_0.0500_MCT_0.50_rules_10_obj.dat
- Data(PLOS_ONE)/EMO_AddItem/EMO_AddItem_Experiment_data_with_dataset/Outcome19/mushroom.dat_MST_0.0500_MCT_0.50_rules_10_stat.dat
- Data(PLOS_ONE)/EMO_AddItem/EMO_AddItem_Experiment_data_with_dataset/Outcome19/mushroom.dat_MST_0.0500_MCT_0.50_rules_20_obj.dat
- Data(PLOS_ONE)/EMO_AddItem/EMO_AddItem_Experiment_data_with_dataset/Outcome19/mushroom.dat_MST_0.0500_MCT_0.50_rules_20_stat.dat
- Data(PLOS_ONE)/EMO_AddItem/EMO_AddItem_Experiment_data_with_dataset/Outcome19/retail.dat_MST_0.0010_MCT_0.50_rules_10_obj.dat
- Data(PLOS_ONE)/EMO_AddItem/EMO_AddItem_Experiment_data_with_dataset/Outcome19/retail.dat_MST_0.0010_MCT_0.50_rules_10_stat.dat
- Data(PLOS_ONE)/EMO_AddItem/EMO_AddItem_Experiment_data_with_dataset/Outcome19/retail.dat_MST_0.0010_MCT_0.50_rules_20_obj.dat
- Data(PLOS_ONE)/EMO_AddItem/EMO_AddItem_Experiment_data_with_dataset/Outcome19/retail.dat_MST_0.0010_MCT_0.50_rules_20_stat.dat
- Data(PLOS_ONE)/EMO_AddItem/EMO_AddItem_Experiment_data_with_dataset/Outcome2/
- Data(PLOS_ONE)/EMO_AddItem/EMO_AddItem_Experiment_data_with_dataset/Outcome2/BMS-WebView-1.dat_MST_0.0010_MCT_0.20_rules_10_obj.dat
- Data(PLOS_ONE)/EMO_AddItem/EMO_AddItem_Experiment_data_with_dataset/Outcome2/BMS-WebView-1.dat_MST_0.0010_MCT_0.20_rules_10_stat.dat
- Data(PLOS_ONE)/EMO_AddItem/EMO_AddItem_Experiment_data_with_dataset/Outcome2/BMS-WebView-1.dat_MST_0.0010_MCT_0.20_rules_20_obj.dat
- Data(PLOS_ONE)/EMO_AddItem/EMO_AddItem_Experiment_data_with_dataset/Outcome2/BMS-WebView-1.dat_MST_0.0010_MCT_0.20_rules_20_stat.dat
- Data(PLOS_ONE)/EMO_AddItem/EMO_AddItem_Experiment_data_with_dataset/Outcome2/BMS-WebView-2.dat_MST_0.0020_MCT_0.20_rules_10_obj.dat
- Data(PLOS_ONE)/EMO_AddItem/EMO_AddItem_Experiment_data_with_dataset/Outcome2/BMS-WebView-2.dat_MST_0.0020_MCT_0.20_rules_10_stat.dat
- Data(PLOS_ONE)/EMO_AddItem/EMO_AddItem_Experiment_data_with_dataset/Outcome2/BMS-WebView-2.dat_MST_0.0020_MCT_0.20_rules_20_obj.dat
- Data(PLOS_ONE)/EMO_AddItem/EMO_AddItem_Experiment_data_with_dataset/Outcome2/BMS-WebView-2.dat_MST_0.0020_MCT_0.20_rules_20_stat.dat
- Data(PLOS_ONE)/EMO_AddItem/EMO_AddItem_Experiment_data_with_dataset/Outcome2/mushroom.dat_MST_0.0500_MCT_0.50_rules_10_obj.dat
- Data(PLOS_ONE)/EMO_AddItem/EMO_AddItem_Experiment_data_with_dataset/Outcome2/mushroom.dat_MST_0.0500_MCT_0.50_rules_10_stat.dat
- Data(PLOS_ONE)/EMO_AddItem/EMO_AddItem_Experiment_data_with_dataset/Outcome2/mushroom.dat_MST_0.0500_MCT_0.50_rules_20_obj.dat
- Data(PLOS_ONE)/EMO_AddItem/EMO_AddItem_Experiment_data_with_dataset/Outcome2/mushroom.dat_MST_0.0500_MCT_0.50_rules_20_stat.dat
- Data(PLOS_ONE)/EMO_AddItem/EMO_AddItem_Experiment_data_with_dataset/Outcome2/retail.dat_MST_0.0010_MCT_0.50_rules_10_obj.dat
- Data(PLOS_ONE)/EMO_AddItem/EMO_AddItem_Experiment_data_with_dataset/Outcome2/retail.dat_MST_0.0010_MCT_0.50_rules_10_stat.dat
- Data(PLOS_ONE)/EMO_AddItem/EMO_AddItem_Experiment_data_with_dataset/Outcome2/retail.dat_MST_0.0010_MCT_0.50_rules_20_obj.dat
- Data(PLOS_ONE)/EMO_AddItem/EMO_AddItem_Experiment_data_with_dataset/Outcome2/retail.dat_MST_0.0010_MCT_0.50_rules_20_stat.dat
- Data(PLOS_ONE)/EMO_AddItem/EMO_AddItem_Experiment_data_with_dataset/Outcome20/
- Data(PLOS_ONE)/EMO_AddItem/EMO_AddItem_Experiment_data_with_dataset/Outcome20/BMS-WebView-1.dat_MST_0.0010_MCT_0.20_rules_10_obj.dat
- Data(PLOS_ONE)/EMO_AddItem/EMO_AddItem_Experiment_data_with_dataset/Outcome20/BMS-WebView-1.dat_MST_0.0010_MCT_0.20_rules_10_stat.dat
- Data(PLOS_ONE)/EMO_AddItem/EMO_AddItem_Experiment_data_with_dataset/Outcome20/BMS-WebView-1.dat_MST_0.0010_MCT_0.20_rules_20_obj.dat
- Data(PLOS_ONE)/EMO_AddItem/EMO_AddItem_Experiment_data_with_dataset/Outcome20/BMS-WebView-1.dat_MST_0.0010_MCT_0.20_rules_20_stat.dat
- Data(PLOS_ONE)/EMO_AddItem/EMO_AddItem_Experiment_data_with_dataset/Outcome20/BMS-WebView-2.dat_MST_0.0020_MCT_0.20_rules_10_obj.dat
- Data(PLOS_ONE)/EMO_AddItem/EMO_AddItem_Experiment_data_with_dataset/Outcome20/BMS-WebView-2.dat_MST_0.0020_MCT_0.20_rules_10_stat.dat
- Data(PLOS_ONE)/EMO_AddItem/EMO_AddItem_Experiment_data_with_dataset/Outcome20/BMS-WebView-2.dat_MST_0.0020_MCT_0.20_rules_20_obj.dat
- Data(PLOS_ONE)/EMO_AddItem/EMO_AddItem_Experiment_data_with_dataset/Outcome20/BMS-WebView-2.dat_MST_0.0020_MCT_0.20_rules_20_stat.dat
- Data(PLOS_ONE)/EMO_AddItem/EMO_AddItem_Experiment_data_with_dataset/Outcome20/mushroom.dat_MST_0.0500_MCT_0.50_rules_10_obj.dat
- Data(PLOS_ONE)/EMO_AddItem/EMO_AddItem_Experiment_data_with_dataset/Outcome20/mushroom.dat_MST_0.0500_MCT_0.50_rules_10_stat.dat
- Data(PLOS_ONE)/EMO_AddItem/EMO_AddItem_Experiment_data_with_dataset/Outcome20/mushroom.dat_MST_0.0500_MCT_0.50_rules_20_obj.dat
- Data(PLOS_ONE)/EMO_AddItem/EMO_AddItem_Experiment_data_with_dataset/Outcome20/mushroom.dat_MST_0.0500_MCT_0.50_rules_20_stat.dat
- Data(PLOS_ONE)/EMO_AddItem/EMO_AddItem_Experiment_data_with_dataset/Outcome20/retail.dat_MST_0.0010_MCT_0.50_rules_10_obj.dat
- Data(PLOS_ONE)/EMO_AddItem/EMO_AddItem_Experiment_data_with_dataset/Outcome20/retail.dat_MST_0.0010_MCT_0.50_rules_10_stat.dat
- Data(PLOS_ONE)/EMO_AddItem/EMO_AddItem_Experiment_data_with_dataset/Outcome20/retail.dat_MST_0.0010_MCT_0.50_rules_20_obj.dat
- Data(PLOS_ONE)/EMO_AddItem/EMO_AddItem_Experiment_data_with_dataset/Outcome20/retail.dat_MST_0.0010_MCT_0.50_rules_20_stat.dat
- Data(PLOS_ONE)/EMO_AddItem/EMO_AddItem_Experiment_data_with_dataset/Outcome3/
- Data(PLOS_ONE)/EMO_AddItem/EMO_AddItem_Experiment_data_with_dataset/Outcome3/BMS-WebView-1.dat_MST_0.0010_MCT_0.20_rules_10_obj.dat
- Data(PLOS_ONE)/EMO_AddItem/EMO_AddItem_Experiment_data_with_dataset/Outcome3/BMS-WebView-1.dat_MST_0.0010_MCT_0.20_rules_10_stat.dat
- Data(PLOS_ONE)/EMO_AddItem/EMO_AddItem_Experiment_data_with_dataset/Outcome3/BMS-WebView-1.dat_MST_0.0010_MCT_0.20_rules_20_obj.dat
- Data(PLOS_ONE)/EMO_AddItem/EMO_AddItem_Experiment_data_with_dataset/Outcome3/BMS-WebView-1.dat_MST_0.0010_MCT_0.20_rules_20_stat.dat
- Data(PLOS_ONE)/EMO_AddItem/EMO_AddItem_Experiment_data_with_dataset/Outcome3/BMS-WebView-2.dat_MST_0.0020_MCT_0.20_rules_10_obj.dat
- Data(PLOS_ONE)/EMO_AddItem/EMO_AddItem_Experiment_data_with_dataset/Outcome3/BMS-WebView-2.dat_MST_0.0020_MCT_0.20_rules_10_stat.dat
- Data(PLOS_ONE)/EMO_AddItem/EMO_AddItem_Experiment_data_with_dataset/Outcome3/BMS-WebView-2.dat_MST_0.0020_MCT_0.20_rules_20_obj.dat
- Data(PLOS_ONE)/EMO_AddItem/EMO_AddItem_Experiment_data_with_dataset/Outcome3/BMS-WebView-2.dat_MST_0.0020_MCT_0.20_rules_20_stat.dat
- Data(PLOS_ONE)/EMO_AddItem/EMO_AddItem_Experiment_data_with_dataset/Outcome3/mushroom.dat_MST_0.0500_MCT_0.50_rules_10_obj.dat
- Data(PLOS_ONE)/EMO_AddItem/EMO_AddItem_Experiment_data_with_dataset/Outcome3/mushroom.dat_MST_0.0500_MCT_0.50_rules_10_stat.dat
- Data(PLOS_ONE)/EMO_AddItem/EMO_AddItem_Experiment_data_with_dataset/Outcome3/mushroom.dat_MST_0.0500_MCT_0.50_rules_20_obj.dat
- Data(PLOS_ONE)/EMO_AddItem/EMO_AddItem_Experiment_data_with_dataset/Outcome3/mushroom.dat_MST_0.0500_MCT_0.50_rules_20_stat.dat
- Data(PLOS_ONE)/EMO_AddItem/EMO_AddItem_Experiment_data_with_dataset/Outcome3/retail.dat_MST_0.0010_MCT_0.50_rules_10_obj.dat
- Data(PLOS_ONE)/EMO_AddItem/EMO_AddItem_Experiment_data_with_dataset/Outcome3/retail.dat_MST_0.0010_MCT_0.50_rules_10_stat.dat
- Data(PLOS_ONE)/EMO_AddItem/EMO_AddItem_Experiment_data_with_dataset/Outcome3/retail.dat_MST_0.0010_MCT_0.50_rules_20_obj.dat
- Data(PLOS_ONE)/EMO_AddItem/EMO_AddItem_Experiment_data_with_dataset/Outcome3/retail.dat_MST_0.0010_MCT_0.50_rules_20_stat.dat
- Data(PLOS_ONE)/EMO_AddItem/EMO_AddItem_Experiment_data_with_dataset/Outcome4/
- Data(PLOS_ONE)/EMO_AddItem/EMO_AddItem_Experiment_data_with_dataset/Outcome4/BMS-WebView-1.dat_MST_0.0010_MCT_0.20_rules_10_obj.dat
- Data(PLOS_ONE)/EMO_AddItem/EMO_AddItem_Experiment_data_with_dataset/Outcome4/BMS-WebView-1.dat_MST_0.0010_MCT_0.20_rules_10_stat.dat
- Data(PLOS_ONE)/EMO_AddItem/EMO_AddItem_Experiment_data_with_dataset/Outcome4/BMS-WebView-1.dat_MST_0.0010_MCT_0.20_rules_20_obj.dat
- Data(PLOS_ONE)/EMO_AddItem/EMO_AddItem_Experiment_data_with_dataset/Outcome4/BMS-WebView-1.dat_MST_0.0010_MCT_0.20_rules_20_stat.dat
- Data(PLOS_ONE)/EMO_AddItem/EMO_AddItem_Experiment_data_with_dataset/Outcome4/BMS-WebView-2.dat_MST_0.0020_MCT_0.20_rules_10_obj.dat
- Data(PLOS_ONE)/EMO_AddItem/EMO_AddItem_Experiment_data_with_dataset/Outcome4/BMS-WebView-2.dat_MST_0.0020_MCT_0.20_rules_10_stat.dat
- Data(PLOS_ONE)/EMO_AddItem/EMO_AddItem_Experiment_data_with_dataset/Outcome4/BMS-WebView-2.dat_MST_0.0020_MCT_0.20_rules_20_obj.dat
- Data(PLOS_ONE)/EMO_AddItem/EMO_AddItem_Experiment_data_with_dataset/Outcome4/BMS-WebView-2.dat_MST_0.0020_MCT_0.20_rules_20_stat.dat
- Data(PLOS_ONE)/EMO_AddItem/EMO_AddItem_Experiment_data_with_dataset/Outcome4/mushroom.dat_MST_0.0500_MCT_0.50_rules_10_obj.dat
- Data(PLOS_ONE)/EMO_AddItem/EMO_AddItem_Experiment_data_with_dataset/Outcome4/mushroom.dat_MST_0.0500_MCT_0.50_rules_10_stat.dat
- Data(PLOS_ONE)/EMO_AddItem/EMO_AddItem_Experiment_data_with_dataset/Outcome4/mushroom.dat_MST_0.0500_MCT_0.50_rules_20_obj.dat
- Data(PLOS_ONE)/EMO_AddItem/EMO_AddItem_Experiment_data_with_dataset/Outcome4/mushroom.dat_MST_0.0500_MCT_0.50_rules_20_stat.dat
- Data(PLOS_ONE)/EMO_AddItem/EMO_AddItem_Experiment_data_with_dataset/Outcome4/retail.dat_MST_0.0010_MCT_0.50_rules_10_obj.dat
- Data(PLOS_ONE)/EMO_AddItem/EMO_AddItem_Experiment_data_with_dataset/Outcome4/retail.dat_MST_0.0010_MCT_0.50_rules_10_stat.dat
- Data(PLOS_ONE)/EMO_AddItem/EMO_AddItem_Experiment_data_with_dataset/Outcome4/retail.dat_MST_0.0010_MCT_0.50_rules_20_obj.dat
- Data(PLOS_ONE)/EMO_AddItem/EMO_AddItem_Experiment_data_with_dataset/Outcome4/retail.dat_MST_0.0010_MCT_0.50_rules_20_stat.dat
- Data(PLOS_ONE)/EMO_AddItem/EMO_AddItem_Experiment_data_with_dataset/Outcome5/
- Data(PLOS_ONE)/EMO_AddItem/EMO_AddItem_Experiment_data_with_dataset/Outcome5/BMS-WebView-1.dat_MST_0.0010_MCT_0.20_rules_10_obj.dat
- Data(PLOS_ONE)/EMO_AddItem/EMO_AddItem_Experiment_data_with_dataset/Outcome5/BMS-WebView-1.dat_MST_0.0010_MCT_0.20_rules_10_stat.dat
- Data(PLOS_ONE)/EMO_AddItem/EMO_AddItem_Experiment_data_with_dataset/Outcome5/BMS-WebView-1.dat_MST_0.0010_MCT_0.20_rules_20_obj.dat
- Data(PLOS_ONE)/EMO_AddItem/EMO_AddItem_Experiment_data_with_dataset/Outcome5/BMS-WebView-1.dat_MST_0.0010_MCT_0.20_rules_20_stat.dat
- Data(PLOS_ONE)/EMO_AddItem/EMO_AddItem_Experiment_data_with_dataset/Outcome5/BMS-WebView-2.dat_MST_0.0020_MCT_0.20_rules_10_obj.dat
- Data(PLOS_ONE)/EMO_AddItem/EMO_AddItem_Experiment_data_with_dataset/Outcome5/BMS-WebView-2.dat_MST_0.0020_MCT_0.20_rules_10_stat.dat
- Data(PLOS_ONE)/EMO_AddItem/EMO_AddItem_Experiment_data_with_dataset/Outcome5/BMS-WebView-2.dat_MST_0.0020_MCT_0.20_rules_20_obj.dat
- Data(PLOS_ONE)/EMO_AddItem/EMO_AddItem_Experiment_data_with_dataset/Outcome5/BMS-WebView-2.dat_MST_0.0020_MCT_0.20_rules_20_stat.dat
- Data(PLOS_ONE)/EMO_AddItem/EMO_AddItem_Experiment_data_with_dataset/Outcome5/mushroom.dat_MST_0.0500_MCT_0.50_rules_10_obj.dat
- Data(PLOS_ONE)/EMO_AddItem/EMO_AddItem_Experiment_data_with_dataset/Outcome5/mushroom.dat_MST_0.0500_MCT_0.50_rules_10_stat.dat
- Data(PLOS_ONE)/EMO_AddItem/EMO_AddItem_Experiment_data_with_dataset/Outcome5/mushroom.dat_MST_0.0500_MCT_0.50_rules_20_obj.dat
- Data(PLOS_ONE)/EMO_AddItem/EMO_AddItem_Experiment_data_with_dataset/Outcome5/mushroom.dat_MST_0.0500_MCT_0.50_rules_20_stat.dat
[truncated: 296 more entries]
