# Supplementary material for: Use HypE to Hide Association Rules by Adding Items
Source: PLoS One. 2015 Jun 12;10(6):e0127834. doi: 10.1371/journal.pone.0127834 (PMC4466550; doi:10.1371/journal.pone.0127834)
Supplement: S1 Data — (ZIP) [file pone.0127834.s001.zip › Data(PLOS_ONE)/Algo1.a/Algo1.a_Experiment_data_with_dataset/BMS-WebView-1.dat_MST_0.0010_MCT_0.20_rules_10_TKDE04_1.a_outcome.dat]

alpha	beta	gamma	deleted items number	 modified trans number (percent) 
(alpha,beta,gamma):		4, 63, 608
(alpha,beta,gamma, trans_modiy)(percent %):	40, 1.9706, 18.9585, 4.1106
(#item_modify) 2798	 (#trans_modify) 2450(0.041106)
F_measure:  0.805871


/*-----------------------------------------------------------------------------*/

Ëã·¨TKDE_2004_1.a Ìí¼Óitems  

datafile:                 BMS-WebView-1.dat
database size:            59602
Frequent Itemset(1) or Association Rule(2):2
Minimum support threshold (MST):      0.001
Minimum confidence threshold (MCT):   0.2
MST_discount:   0.7
MCT_discount:   0.5

Number of strong rules calculated by trie tree =   3207

/*-----------------------------------------------------------------------------*/

sensitive file: 	BMS-WebView-1_sens_(3-itemset)(10).dat
Count of sensitive item sets:10
sensitive item sets LIST:

12691 34885 -> 33429 
   union_sup = 79  antecedent_sup = 140
   N_iterations = 256

32213 34893 -> 12571 
   union_sup = 86  antecedent_sup = 275
   N_iterations = 156

12695 34885 -> 34897 
   union_sup = 82  antecedent_sup = 118
   N_iterations = 293

10307 12695 -> 10299 
   union_sup = 104  antecedent_sup = 281
   N_iterations = 240

10315 12483 -> 12479 
   union_sup = 99  antecedent_sup = 356
   N_iterations = 140

12679 12691 -> 12683 
   union_sup = 96  antecedent_sup = 147
   N_iterations = 334

10295 32213 -> 32205 
   union_sup = 91  antecedent_sup = 169
   N_iterations = 287

10307 32205 -> 32213 
   union_sup = 84  antecedent_sup = 157
   N_iterations = 264

10307 10335 -> 10295 
   union_sup = 113  antecedent_sup = 158
   N_iterations = 408

12875 32213 -> 34893 
   union_sup = 130  antecedent_sup = 216
   N_iterations = 435
total_run_time: 	765.644
total_run_time_after_apriori82.995
