# Supplementary material for: Use HypE to Hide Association Rules by Adding Items
Source: PLoS One. 2015 Jun 12;10(6):e0127834. doi: 10.1371/journal.pone.0127834 (PMC4466550; doi:10.1371/journal.pone.0127834)
Supplement: S1 Data — (ZIP) [file pone.0127834.s001.zip › Data(PLOS_ONE)/Algo1.a/Algo1.a_Experiment_data_with_dataset/BMS-WebView-2.dat_MST_0.0010_MCT_0.20_rules_10_TKDE04_1.a_outcome.dat]

alpha	beta	gamma	deleted items number	 modified trans number (percent) 
(alpha,beta,gamma):		2, 93, 272
(alpha,beta,gamma, trans_modiy)(percent %):	20, 2.49397, 7.27467, 2.51832
(#item_modify) 2875	 (#trans_modify) 1952(0.0251832)
F_measure:  0.91327


/*-----------------------------------------------------------------------------*/

Ëã·¨TKDE_2004_1.a Ìí¼Óitems  

datafile:                 BMS-WebView-2.dat
database size:            77512
Frequent Itemset(1) or Association Rule(2):2
Minimum support threshold (MST):      0.001
Minimum confidence threshold (MCT):   0.2
MST_discount:   0.7
MCT_discount:   0.5

Number of strong rules calculated by trie tree =   3739

/*-----------------------------------------------------------------------------*/

sensitive file: 	BMS-WebView-2.dat_MST_0.002_MCT_0.20_rules_10(3-itemset)_add.dat
Count of sensitive item sets:10
sensitive item sets LIST:

55283 55291 -> 55335 
   union_sup = 189  antecedent_sup = 770
   N_iterations = 176

55291 55327 -> 55335 
   union_sup = 184  antecedent_sup = 467
   N_iterations = 454

55283 55319 -> 55335 
   union_sup = 167  antecedent_sup = 543
   N_iterations = 293

55283 55323 -> 55335 
   union_sup = 203  antecedent_sup = 658
   N_iterations = 358

55327 55351 -> 55335 
   union_sup = 175  antecedent_sup = 372
   N_iterations = 504

55271 55351 -> 55335 
   union_sup = 213  antecedent_sup = 698
   N_iterations = 368

55267 55271 -> 55335 
   union_sup = 227  antecedent_sup = 1043
   N_iterations = 93

55291 55351 -> 55343 
   union_sup = 180  antecedent_sup = 593
   N_iterations = 308

55271 55291 -> 55343 
   union_sup = 173  antecedent_sup = 720
   N_iterations = 146

55319 55327 -> 55343 
   union_sup = 159  antecedent_sup = 565
   N_iterations = 231
total_run_time: 	732.964
total_run_time_after_apriori135.267
