# Supplementary material for: Use HypE to Hide Association Rules by Adding Items
Source: PLoS One. 2015 Jun 12;10(6):e0127834. doi: 10.1371/journal.pone.0127834 (PMC4466550; doi:10.1371/journal.pone.0127834)
Supplement: S1 Data — (ZIP) [file pone.0127834.s001.zip › Data(PLOS_ONE)/Algo1.a/Algo1.a_Experiment_data_with_dataset/mushroom.dat_MST_0.0500_MCT_0.50_rules_10_TKDE04_1.a_outcome.dat]

alpha	beta	gamma	deleted items number	 modified trans number (percent) 
(alpha,beta,gamma):		2, 19, 35
(alpha,beta,gamma, trans_modiy)(percent %):	20, 1.80095, 3.28638, 36.2338
(#item_modify) 5436	 (#trans_modify) 2944(0.362338)
F_measure:  0.821262


/*-----------------------------------------------------------------------------*/

Ëã·¨TKDE_2004_1.a Ìí¼Óitems  

datafile:                 mushroom.dat
database size:            8125
Frequent Itemset(1) or Association Rule(2):2
Minimum support threshold (MST):      0.05
Minimum confidence threshold (MCT):   0.5
MST_discount:   0.2
MCT_discount:   0.2

Number of strong rules calculated by trie tree =   1065

/*-----------------------------------------------------------------------------*/

sensitive file: 	mushroom_sens(10).dat
Count of sensitive item sets:10
sensitive item sets LIST:

68 -> 59 
   union_sup = 576  antecedent_sup = 576
   N_iterations = 577

55 -> 39 
   union_sup = 548  antecedent_sup = 556
   N_iterations = 541

98 -> 23 
   union_sup = 1344  antecedent_sup = 1872
   N_iterations = 817

32 -> 102 
   union_sup = 576  antecedent_sup = 576
   N_iterations = 577

78 -> 116 
   union_sup = 576  antecedent_sup = 576
   N_iterations = 577

64 -> 34 
   union_sup = 600  antecedent_sup = 600
   N_iterations = 601

91 -> 52 
   union_sup = 600  antecedent_sup = 600
   N_iterations = 601

45 -> 90 
   union_sup = 732  antecedent_sup = 732
   N_iterations = 733

119 -> 36 
   union_sup = 768  antecedent_sup = 832
   N_iterations = 705

15 -> 76 
   union_sup = 1040  antecedent_sup = 1040
   N_iterations = 1041
total_run_time: 	94.453
total_run_time_after_apriori71.797
