# Supplementary material for: Use HypE to Hide Association Rules by Adding Items
Source: PLoS One. 2015 Jun 12;10(6):e0127834. doi: 10.1371/journal.pone.0127834 (PMC4466550; doi:10.1371/journal.pone.0127834)
Supplement: S1 Data — (ZIP) [file pone.0127834.s001.zip › Data(PLOS_ONE)/Algo1.a/Algo1.a_Experiment_data_with_dataset/retail.dat_MST_0.0010_MCT_0.50_rules_10_TKDE04_1.a_outcome.dat]

alpha	beta	gamma	deleted items number	 modified trans number (percent) 
(alpha,beta,gamma):		0, 1, 0
(alpha,beta,gamma, trans_modiy)(percent %):	0, 0.0306185, 0, 0.222315
(#item_modify) 222	 (#trans_modify) 196(0.00222315)
F_measure:  0.999367


/*-----------------------------------------------------------------------------*/

Ëã·¨TKDE_2004_1.a Ìí¼Óitems  

datafile:                 retail.dat
database size:            88163
Frequent Itemset(1) or Association Rule(2):2
Minimum support threshold (MST):      0.001
Minimum confidence threshold (MCT):   0.5
MST_discount:   0.7
MCT_discount:   0.5

Number of strong rules calculated by trie tree =   3276

/*-----------------------------------------------------------------------------*/

sensitive file: 	Retail_sens_(3-itemset)(10).dat
Count of sensitive item sets:10
sensitive item sets LIST:

41 16010 -> 16011 
   union_sup = 236  antecedent_sup = 467
   N_iterations = 6

249 1144 -> 48 
   union_sup = 100  antecedent_sup = 189
   N_iterations = 12

117 976 -> 39 
   union_sup = 161  antecedent_sup = 312
   N_iterations = 11

38 161 -> 48 
   union_sup = 116  antecedent_sup = 218
   N_iterations = 15

405 10515 -> 48 
   union_sup = 160  antecedent_sup = 294
   N_iterations = 27

225 2238 -> 48 
   union_sup = 219  antecedent_sup = 405
   N_iterations = 34

270 271 -> 48 
   union_sup = 369  antecedent_sup = 680
   N_iterations = 59

309 -> 1379 
   union_sup = 166  antecedent_sup = 309
   N_iterations = 24

3683 -> 48 
   union_sup = 125  antecedent_sup = 240
   N_iterations = 11

104 -> 48 
   union_sup = 133  antecedent_sup = 244
   N_iterations = 23
total_run_time: 	672.437
total_run_time_after_apriori58.187
