# Supplementary material for: Use HypE to Hide Association Rules by Adding Items
Source: PLoS One. 2015 Jun 12;10(6):e0127834. doi: 10.1371/journal.pone.0127834 (PMC4466550; doi:10.1371/journal.pone.0127834)
Supplement: S1 Data — (ZIP) [file pone.0127834.s001.zip › Data(PLOS_ONE)/Algo1.a/Algo1.a_Experiment_data_with_dataset/retail.dat_MST_0.0010_MCT_0.50_rules_20_TKDE04_1.a_outcome.dat]

alpha	beta	gamma	deleted items number	 modified trans number (percent) 
(alpha,beta,gamma):		1, 1, 1
(alpha,beta,gamma, trans_modiy)(percent %):	5, 0.0307125, 0.030525, 0.382247
(#item_modify) 490	 (#trans_modify) 337(0.00382247)
F_measure:  0.98593


/*-----------------------------------------------------------------------------*/

Ëã·¨TKDE_2004_1.a Ìí¼Óitems  

datafile:                 retail.dat
database size:            88163
Frequent Itemset(1) or Association Rule(2):2
Minimum support threshold (MST):      0.001
Minimum confidence threshold (MCT):   0.5
MST_discount:   0.7
MCT_discount:   0.5

Number of strong rules calculated by trie tree =   3276

/*-----------------------------------------------------------------------------*/

sensitive file: 	Retail_sens_(3-itemset)(20).dat
Count of sensitive item sets:20
sensitive item sets LIST:

41 16010 -> 16011 
   union_sup = 236  antecedent_sup = 467
   N_iterations = 6

249 1144 -> 48 
   union_sup = 100  antecedent_sup = 189
   N_iterations = 12

117 976 -> 39 
   union_sup = 161  antecedent_sup = 312
   N_iterations = 11

38 161 -> 48 
   union_sup = 116  antecedent_sup = 218
   N_iterations = 15

405 10515 -> 48 
   union_sup = 160  antecedent_sup = 294
   N_iterations = 27

225 2238 -> 48 
   union_sup = 219  antecedent_sup = 405
   N_iterations = 34

270 271 -> 48 
   union_sup = 369  antecedent_sup = 680
   N_iterations = 59

309 -> 1379 
   union_sup = 166  antecedent_sup = 309
   N_iterations = 24

3683 -> 48 
   union_sup = 125  antecedent_sup = 240
   N_iterations = 11

104 -> 48 
   union_sup = 133  antecedent_sup = 244
   N_iterations = 23

38 438 -> 48 
   union_sup = 211  antecedent_sup = 389
   N_iterations = 34

32 548 -> 48 
   union_sup = 170  antecedent_sup = 280
   N_iterations = 61

32 15832 -> 48 
   union_sup = 134  antecedent_sup = 231
   N_iterations = 38

1379 -> 1378 
   union_sup = 158  antecedent_sup = 283
   N_iterations = 34

1609 -> 14933 
   union_sup = 145  antecedent_sup = 249
   N_iterations = 42

5728 -> 39 48 
   union_sup = 132  antecedent_sup = 254
   N_iterations = 11

16431 -> 39 16430 
   union_sup = 186  antecedent_sup = 351
   N_iterations = 22

3311 -> 795 1819 
   union_sup = 124  antecedent_sup = 241
   N_iterations = 8

1527 -> 39 48 
   union_sup = 117  antecedent_sup = 228
   N_iterations = 7

2113 -> 39 48 
   union_sup = 118  antecedent_sup = 226
   N_iterations = 11
total_run_time: 	729.421
total_run_time_after_apriori115.046
