# Supplementary material for: Use HypE to Hide Association Rules by Adding Items
Source: PLoS One. 2015 Jun 12;10(6):e0127834. doi: 10.1371/journal.pone.0127834 (PMC4466550; doi:10.1371/journal.pone.0127834)
Supplement: S1 Data — (ZIP) [file pone.0127834.s001.zip › Data(PLOS_ONE)/Algo1.a/Algo1.a_Experiment_data_with_increasing_MCT/BMS-WebView-1.dat_MST_0.0010_MCT_0.50_rules_10_TKDE04_1.a_outcome.dat]

alpha	beta	gamma	deleted items number	 modified trans number (percent) 
(alpha,beta,gamma):		1, 32, 62
(alpha,beta,gamma, trans_modiy)(percent %):	10, 1.75824, 3.38798, 0.954666
(#item_modify) 633	 (#trans_modify) 569(0.00954666)
F_measure:  0.958379


/*-----------------------------------------------------------------------------*/

Ëã·¨TKDE_2004_1.a Ìí¼Óitems  

datafile:                 BMS-WebView-1.dat
database size:            59602
Frequent Itemset(1) or Association Rule(2):2
Minimum support threshold (MST):      0.001
Minimum confidence threshold (MCT):   0.5
MST_discount:   0.7
MCT_discount:   0.5

Number of strong rules calculated by trie tree =   1830

/*-----------------------------------------------------------------------------*/

sensitive file: 	BMS-WebView-1_sens_(3-itemset)(10)(high-conf).dat
Count of sensitive item sets:10
sensitive item sets LIST:

12695 34885 -> 34897 
   union_sup = 82  antecedent_sup = 118
   N_iterations = 47

12679 12691 -> 12683 
   union_sup = 96  antecedent_sup = 147
   N_iterations = 46

10307 10335 -> 10295 
   union_sup = 113  antecedent_sup = 158
   N_iterations = 69

12875 32213 -> 10311 
   union_sup = 133  antecedent_sup = 216
   N_iterations = 51

10307 12875 -> 10311 
   union_sup = 87  antecedent_sup = 126
   N_iterations = 49

12695 32213 -> 12703 
   union_sup = 131  antecedent_sup = 167
   N_iterations = 96

10295 12703 -> 12695 
   union_sup = 162  antecedent_sup = 259
   N_iterations = 66

12483 12695 -> 12703 
   union_sup = 137  antecedent_sup = 189
   N_iterations = 86

12483 12695 -> 12487 
   union_sup = 139  antecedent_sup = 189
   N_iterations = 90

12683 33433 -> 33449 
   union_sup = 75  antecedent_sup = 104
   N_iterations = 47
total_run_time: 	335.187
total_run_time_after_apriori46.625
