# Supplementary material for: Use HypE to Hide Association Rules by Adding Items
Source: PLoS One. 2015 Jun 12;10(6):e0127834. doi: 10.1371/journal.pone.0127834 (PMC4466550; doi:10.1371/journal.pone.0127834)
Supplement: S1 Data — (ZIP) [file pone.0127834.s001.zip › Data(PLOS_ONE)/Algo1.a/Algo1.a_Experiment_data_with_increasing_MCT/BMS-WebView-1_sens_(3-itemset)(10)(high-conf).dat]

34885 12695 -> 34897
12691 12679 -> 12683
10335 10307 -> 10295
12875 32213 -> 10311
12875 10307 -> 10311
12695 32213 -> 12703
12703 10295 -> 12695
12695 12483 -> 12703
12695 12483 -> 12487
12683 33433 -> 33449
