# Supplementary material for: Use HypE to Hide Association Rules by Adding Items
Source: PLoS One. 2015 Jun 12;10(6):e0127834. doi: 10.1371/journal.pone.0127834 (PMC4466550; doi:10.1371/journal.pone.0127834)
Supplement: S1 Data — (ZIP) [file pone.0127834.s001.zip › Data(PLOS_ONE)/BMS-WebView-1_sens_(3-itemset)(20).dat]

34885 12691 -> 33429
34893 32213 -> 12571
34885 12695 -> 34897
12695 10307 -> 10299
12483 10315 -> 12479
12691 12679 -> 12683
32213 10295 -> 32205
32205 10307 -> 32213
10335 10307 -> 10295
12875 32213 -> 34893
12875 10307 -> 10311
12695 32213 -> 12703
12703 10295 -> 12695
12695 12483 -> 12487
12483 10315 -> 12479
12479 12895 -> 12487
12691 12679 -> 12683
12827 12679 -> 12683
12683 12827 -> 12695
32213 10295 -> 32205
