# Supplementary material for: Use HypE to Hide Association Rules by Adding Items
Source: PLoS One. 2015 Jun 12;10(6):e0127834. doi: 10.1371/journal.pone.0127834 (PMC4466550; doi:10.1371/journal.pone.0127834)
Supplement: S1 Data — (ZIP) [file pone.0127834.s001.zip › Data(PLOS_ONE)/BMS-WebView-2.dat_MST_0.002_MCT_0.20_rules_20(3-itemset)_add.dat]

55291 55283 -> 55335
55291 55327 -> 55335
55283 55319 -> 55335
55283 55323 -> 55335
55327 55351 -> 55335
55351 55271 -> 55335
55271 55267 -> 55335
55291 55351 -> 55343
55291 55271 -> 55343
55327 55319 -> 55343
55327 55323 -> 55343
55315 55271 -> 55343
55315 55267 -> 55343
55351 55267 -> 55343
55271 55319 -> 55343
55271 55323 -> 55343
55295 55283 -> 55367
55291 55283 -> 55367
55291 55315 -> 55387
55327 55267 -> 55283
