# Supplementary material for: Use HypE to Hide Association Rules by Adding Items
Source: PLoS One. 2015 Jun 12;10(6):e0127834. doi: 10.1371/journal.pone.0127834 (PMC4466550; doi:10.1371/journal.pone.0127834)
Supplement: S1 Data — (ZIP) [file pone.0127834.s001.zip › Data(PLOS_ONE)/EMO_AddItem/EMO_AddItem_Experiment_data_with_dataset/AVG_result_BMS-WebView-1.dat_MST_0.0010_MCT_0.20_rules_10_obj.dat]

3.0000	10.0000	2.4085	2.0580	4.5988	   run_time:12335.8120
2.0000	10.0000	2.3459	2.8999	4.6290	   run_time:13010.4840
3.0000	10.0000	2.4085	2.0580	4.5988	   run_time:12335.8120
2.0000	10.0000	2.3459	2.8999	4.6290	   run_time:13010.4840
31.0000	0.0000	2.3147	3.7730	4.6341	   run_time:12893.0310
45.0000	10.0000	2.3459	2.8999	4.6190	   run_time:12662.2650
54.0000	10.0000	2.3147	2.2451	4.6223	   run_time:12713.7500
25.0000	10.0000	2.3772	2.5257	4.6056	   run_time:12420.9530
15.0000	10.0000	2.3459	2.6505	4.6173	   run_time:12412.4690
40.0000	10.0000	2.3147	2.2763	4.5972	   run_time:12576.9530
6.0000	10.0000	2.3147	2.3386	4.5955	   run_time:12809.6560
42.0000	0.0000	2.3459	2.6816	4.6156	   run_time:12337.0620
29.0000	10.0000	2.4085	1.7462	4.6123	   run_time:12257.8900
37.0000	0.0000	2.3772	2.1204	4.5988	   run_time:12436.0000
24.0000	10.0000	2.2834	2.6193	4.5904	   run_time:12379.8590
15.0000	10.0000	2.4398	3.0246	4.5972	   run_time:12637.7340
17.0000	0.0000	2.2521	2.9935	4.6072	   run_time:12252.2650
10.0000	0.0000	2.4398	2.5881	4.6190	   run_time:12358.7030
47.0000	0.0000	2.3147	2.6816	4.6274	   run_time:12604.1720
40.0000	0.0000	2.3459	1.8085	4.6391	   run_time:12296.2810

------------------Average result----------------------

0.0000(0.0000)	6.5000(4.8936)	2.3522(0.0503)	2.5444(0.4819)	4.6127(0.0146)	
--------------------------------------------------
average run time:  12537.0817(245.6110)
--------------------------------------------------

 location == HypE-Integer-Add-Item\��ͬdataset(3-itemset)
 numbered_directory == Outcome
 obj_file == BMS-WebView-1.dat_MST_0.0010_MCT_0.20_rules_10_obj.dat
 dimension == 4
 population_size == 40
 num_run == 20
 max_data_loss[%] == 6.5400
 comp_strategy == 2
