# Supplementary material for: Use HypE to Hide Association Rules by Adding Items
Source: PLoS One. 2015 Jun 12;10(6):e0127834. doi: 10.1371/journal.pone.0127834 (PMC4466550; doi:10.1371/journal.pone.0127834)
Supplement: S1 Data — (ZIP) [file pone.0127834.s001.zip › Data(PLOS_ONE)/EMO_AddItem/EMO_AddItem_Experiment_data_with_dataset/AVG_result_BMS-WebView-1.dat_MST_0.0010_MCT_0.20_rules_20_obj.dat]

5.0000	15.0000	5.8676	11.8803	9.9242	   run_time:24901.8590
5.0000	15.0000	5.8676	11.8803	9.9242	   run_time:24901.8590
34.0000	25.0000	6.2127	7.9202	9.8940	   run_time:24829.3130
58.0000	25.0000	6.1814	8.4503	9.9225	   run_time:24534.5150
5.0000	20.0000	6.0559	10.2276	9.9074	   run_time:24431.4070
4.0000	20.0000	5.9617	11.0695	9.9661	   run_time:24497.4530
49.0000	20.0000	5.9303	10.6954	9.9359	   run_time:24941.2500
2.0000	25.0000	6.2127	8.1696	9.9359	   run_time:25164.2190
39.0000	25.0000	5.3969	14.9673	9.8822	   run_time:26235.2650
57.0000	20.0000	5.4597	11.5996	9.9644	   run_time:25100.8290
48.0000	20.0000	5.9931	9.3234	9.9510	   run_time:24965.9370
19.0000	15.0000	6.5265	9.0739	9.9007	   run_time:24345.0470
58.0000	25.0000	5.7421	8.7933	9.8856	   run_time:25273.3600
13.0000	20.0000	5.6166	11.3814	9.9275	   run_time:24501.3600
51.0000	25.0000	5.8676	8.8868	9.8688	   run_time:24917.2660
39.0000	20.0000	5.3655	11.6620	9.9040	   run_time:25064.8590
12.0000	25.0000	5.7735	10.2588	9.9292	   run_time:24265.9220
52.0000	20.0000	5.7735	10.0717	9.9007	   run_time:24912.6560
30.0000	20.0000	5.8990	8.5438	9.9527	   run_time:23894.7340
11.0000	20.0000	6.2127	9.4793	9.9124	   run_time:24871.0150

------------------Average result----------------------

0.0000(0.0000)	21.0000(3.4793)	5.8958(0.2970)	10.2167(1.7209)	9.9195(0.0271)	
--------------------------------------------------
average run time:  24827.5063(479.1221)
--------------------------------------------------

 location == HypE-Integer-Add-Item\��ͬdataset(3-itemset)
 numbered_directory == Outcome
 obj_file == BMS-WebView-1.dat_MST_0.0010_MCT_0.20_rules_20_obj.dat
 dimension == 4
 population_size == 40
 num_run == 20
 max_data_loss[%] == 6.5400
 comp_strategy == 2
