# Supplementary material for: Use HypE to Hide Association Rules by Adding Items
Source: PLoS One. 2015 Jun 12;10(6):e0127834. doi: 10.1371/journal.pone.0127834 (PMC4466550; doi:10.1371/journal.pone.0127834)
Supplement: S1 Data — (ZIP) [file pone.0127834.s001.zip › Data(PLOS_ONE)/EMO_AddItem/EMO_AddItem_Experiment_data_with_dataset/AVG_result_BMS-WebView-2.dat_MST_0.0020_MCT_0.20_rules_10_obj.dat]

57.0000	0.0000	4.3451	0.6258	3.6769	   run_time:15799.7340
34.0000	0.0000	4.0932	0.7509	3.6794	   run_time:16015.1250
57.0000	0.0000	4.3451	0.5006	3.6601	   run_time:15995.6720
45.0000	0.0000	4.2191	0.5632	3.6910	   run_time:15556.5470
57.0000	0.0000	4.1562	0.6884	3.6536	   run_time:15854.5790
37.0000	0.0000	4.2821	0.6258	3.6704	   run_time:16045.7030
9.0000	0.0000	4.2191	0.6884	3.6485	   run_time:16185.7970
58.0000	0.0000	4.3451	0.5006	3.6949	   run_time:16093.7030
40.0000	0.0000	4.2191	0.6258	3.6833	   run_time:16186.9840
16.0000	0.0000	4.1562	0.6258	3.6639	   run_time:16077.4060
33.0000	0.0000	4.1562	0.8761	3.6781	   run_time:16332.3430
13.0000	0.0000	4.6599	0.5006	3.7014	   run_time:15122.7340
34.0000	0.0000	4.1562	0.7509	3.6575	   run_time:16192.3910
20.0000	0.0000	4.4081	0.4380	3.7027	   run_time:16158.7810
13.0000	0.0000	4.2191	0.6258	3.6472	   run_time:15910.7180
55.0000	0.0000	4.2191	0.6258	3.6614	   run_time:16066.0780
30.0000	0.0000	4.2821	0.6258	3.6833	   run_time:16157.3440
11.0000	0.0000	4.1562	0.5632	3.6769	   run_time:16075.7190
11.0000	0.0000	4.2821	0.4380	3.6704	   run_time:15757.4060
45.0000	0.0000	4.2821	0.6258	3.6885	   run_time:16090.0780

------------------Average result----------------------

0.0000(0.0000)	0.0000(0.0000)	4.2601(0.1247)	0.6133(0.1086)	3.6745(0.0167)	
--------------------------------------------------
average run time:  15983.7421(270.6014)
--------------------------------------------------

 location == HypE-Integer-Add-Item\��ͬdataset(3-itemset)
 numbered_directory == Outcome
 obj_file == BMS-WebView-2.dat_MST_0.0020_MCT_0.20_rules_10_obj.dat
 dimension == 4
 population_size == 40
 num_run == 20
 max_data_loss[%] == 6.5400
 comp_strategy == 2
