# Supplementary material for: Use HypE to Hide Association Rules by Adding Items
Source: PLoS One. 2015 Jun 12;10(6):e0127834. doi: 10.1371/journal.pone.0127834 (PMC4466550; doi:10.1371/journal.pone.0127834)
Supplement: S1 Data — (ZIP) [file pone.0127834.s001.zip › Data(PLOS_ONE)/EMO_AddItem/EMO_AddItem_Experiment_data_with_dataset/AVG_result_BMS-WebView-2.dat_MST_0.0020_MCT_0.20_rules_20_obj.dat]

29.0000	0.0000	7.6679	1.5019	5.7591	   run_time:24520.2660
31.0000	0.0000	7.5412	1.0013	5.7449	   run_time:24427.2500
39.0000	0.0000	7.5412	1.3767	5.6972	   run_time:24172.3430
46.0000	0.0000	7.7313	0.8761	5.7140	   run_time:24175.5000
44.0000	0.0000	7.5412	1.5019	5.7501	   run_time:25028.3900
48.0000	0.0000	7.4778	1.1890	5.7088	   run_time:24688.0470
59.0000	0.0000	7.6046	0.9387	5.7423	   run_time:24590.2030
47.0000	0.0000	7.6046	0.7509	5.7320	   run_time:24727.6250
49.0000	0.0000	7.7947	1.1890	5.7398	   run_time:24340.9060
20.0000	0.0000	7.7947	1.2516	5.7372	   run_time:24734.8120
14.0000	0.0000	7.8580	1.0013	5.7372	   run_time:25047.5310
12.0000	0.0000	7.7313	0.7509	5.7514	   run_time:24669.1720
55.0000	0.0000	7.6679	0.7509	5.7359	   run_time:24461.1560
19.0000	0.0000	7.4778	1.3767	5.7269	   run_time:25155.5780
30.0000	0.0000	7.3511	1.3141	5.7243	   run_time:25597.6100
6.0000	0.0000	7.7313	1.1890	5.7668	   run_time:24793.1560
19.0000	0.0000	7.5412	1.2516	5.7591	   run_time:24820.2810
53.0000	0.0000	7.4778	1.4393	5.7681	   run_time:24970.6720
57.0000	0.0000	7.7313	0.8135	5.7217	   run_time:24419.9690
42.0000	0.0000	7.6679	1.0013	5.7488	   run_time:24125.1570

------------------Average result----------------------

0.0000(0.0000)	0.0000(0.0000)	7.6267(0.1321)	1.1233(0.2564)	5.7383(0.0190)	
--------------------------------------------------
average run time:  24673.2812(369.5092)
--------------------------------------------------

 location == HypE-Integer-Add-Item\��ͬdataset(3-itemset)
 numbered_directory == Outcome
 obj_file == BMS-WebView-2.dat_MST_0.0020_MCT_0.20_rules_20_obj.dat
 dimension == 4
 population_size == 40
 num_run == 20
 max_data_loss[%] == 6.5400
 comp_strategy == 2
