# Supplementary material for: Use HypE to Hide Association Rules by Adding Items
Source: PLoS One. 2015 Jun 12;10(6):e0127834. doi: 10.1371/journal.pone.0127834 (PMC4466550; doi:10.1371/journal.pone.0127834)
Supplement: S1 Data — (ZIP) [file pone.0127834.s001.zip › Data(PLOS_ONE)/EMO_AddItem/EMO_AddItem_Experiment_data_with_dataset/AVG_result_mushroom.dat_MST_0.0500_MCT_0.50_rules_10_obj.dat]

59.0000	20.0000	0.8531	1.5962	49.4892	   run_time:4613.5930
59.0000	20.0000	0.8531	1.5962	49.4892	   run_time:4654.2190
59.0000	20.0000	0.8531	1.5962	49.4892	   run_time:4616.8290
59.0000	20.0000	0.8531	1.5962	49.4892	   run_time:4615.4060
59.0000	20.0000	0.8531	1.5962	49.4892	   run_time:4633.0620
59.0000	20.0000	0.8531	1.5962	49.4892	   run_time:4603.8750
59.0000	20.0000	0.8531	1.5962	49.4892	   run_time:4617.7650
59.0000	20.0000	0.8531	1.5962	49.4892	   run_time:4628.3440
59.0000	20.0000	0.8531	1.5962	49.4892	   run_time:4726.6100
59.0000	20.0000	0.8531	1.5962	49.4892	   run_time:4681.4370
59.0000	20.0000	0.8531	1.5962	49.4892	   run_time:4625.0940
59.0000	20.0000	0.8531	1.5962	49.4892	   run_time:4676.1560
59.0000	20.0000	0.8531	1.5962	49.4892	   run_time:4604.7190
59.0000	20.0000	0.8531	1.5962	49.4892	   run_time:4580.4530
59.0000	20.0000	0.8531	1.5962	49.4892	   run_time:4599.0470
59.0000	20.0000	0.8531	1.5962	49.4892	   run_time:4578.1410
59.0000	20.0000	0.8531	1.5962	49.4892	   run_time:4617.2190
59.0000	20.0000	0.8531	1.5962	49.4892	   run_time:4585.4530
59.0000	20.0000	0.8531	1.5962	49.4892	   run_time:4565.5000
59.0000	20.0000	0.8531	1.5962	49.4892	   run_time:4579.2180

------------------Average result----------------------

0.0000(0.0000)	20.0000(0.0000)	0.8531(0.0000)	1.5962(0.0000)	49.4892(0.0000)	
--------------------------------------------------
average run time:  4620.1070(39.6638)
--------------------------------------------------

 location == HypE-Integer-Add-Item
 numbered_directory == Outcome
 obj_file == mushroom.dat_MST_0.0500_MCT_0.50_rules_10_obj.dat
 dimension == 4
 population_size == 40
 num_run == 20
