# Supplementary material for: Use HypE to Hide Association Rules by Adding Items
Source: PLoS One. 2015 Jun 12;10(6):e0127834. doi: 10.1371/journal.pone.0127834 (PMC4466550; doi:10.1371/journal.pone.0127834)
Supplement: S1 Data — (ZIP) [file pone.0127834.s001.zip › Data(PLOS_ONE)/EMO_AddItem/EMO_AddItem_Experiment_data_with_dataset/AVG_result_mushroom.dat_MST_0.0500_MCT_0.50_rules_20_obj.dat]

54.0000	15.0000	3.9234	3.1925	75.8400	   run_time:10577.5310
54.0000	15.0000	3.9234	3.1925	75.8400	   run_time:10584.3900
54.0000	15.0000	3.9234	3.1925	75.8400	   run_time:10681.4530
54.0000	15.0000	3.9234	3.1925	75.8400	   run_time:10718.2810
54.0000	15.0000	3.9234	3.1925	75.8400	   run_time:10706.1400
54.0000	15.0000	3.9234	3.1925	75.8400	   run_time:10693.0470
54.0000	15.0000	3.9234	3.1925	75.8400	   run_time:10783.2810
54.0000	15.0000	3.9234	3.1925	75.8400	   run_time:10659.5940
54.0000	15.0000	3.9234	3.1925	75.8400	   run_time:10621.1410
54.0000	15.0000	3.9234	3.1925	75.8400	   run_time:10575.2180
54.0000	15.0000	3.9234	3.1925	75.8400	   run_time:10645.3290
54.0000	15.0000	3.9234	3.1925	75.8400	   run_time:10660.0470
54.0000	15.0000	3.9234	3.1925	75.8400	   run_time:10617.2660
54.0000	15.0000	3.9234	3.1925	75.8400	   run_time:10616.1560
54.0000	15.0000	3.9234	3.1925	75.8400	   run_time:10586.9850
54.0000	15.0000	3.9234	3.1925	75.8400	   run_time:10655.5780
54.0000	15.0000	3.9234	3.1925	75.8400	   run_time:10593.9070
54.0000	15.0000	3.9234	3.1925	75.8400	   run_time:10693.4530
54.0000	15.0000	3.9234	3.1925	75.8400	   run_time:10869.6870
54.0000	15.0000	3.9234	3.1925	75.8400	   run_time:10673.2970

------------------Average result----------------------

0.0000(0.0000)	15.0000(0.0000)	3.9234(0.0000)	3.1925(0.0000)	75.8400(0.0000)	
--------------------------------------------------
average run time:  10660.5891(73.4247)
--------------------------------------------------

 location == HypE-Integer-Add-Item
 numbered_directory == Outcome
 obj_file == mushroom.dat_MST_0.0500_MCT_0.50_rules_20_obj.dat
 dimension == 4
 population_size == 40
 num_run == 20
