# Supplementary material for: Use HypE to Hide Association Rules by Adding Items
Source: PLoS One. 2015 Jun 12;10(6):e0127834. doi: 10.1371/journal.pone.0127834 (PMC4466550; doi:10.1371/journal.pone.0127834)
Supplement: S1 Data — (ZIP) [file pone.0127834.s001.zip › Data(PLOS_ONE)/EMO_AddItem/EMO_AddItem_Experiment_data_with_dataset/AVG_result_retail.dat_MST_0.0010_MCT_0.50_rules_10_obj.dat]

0.0000	0.0000	0.0306	0.0000	0.2223	   run_time:5248.5000
0.0000	0.0000	0.0306	0.0000	0.2223	   run_time:5229.6400
0.0000	0.0000	0.0306	0.0000	0.2223	   run_time:5235.7660
0.0000	0.0000	0.0306	0.0000	0.2223	   run_time:5293.7340
0.0000	0.0000	0.0306	0.0000	0.2223	   run_time:5226.4690
0.0000	0.0000	0.0306	0.0000	0.2223	   run_time:5212.9380
0.0000	0.0000	0.0306	0.0000	0.2223	   run_time:5231.1560
0.0000	0.0000	0.0306	0.0000	0.2223	   run_time:5230.9370
0.0000	0.0000	0.0306	0.0000	0.2223	   run_time:5260.9530
0.0000	0.0000	0.0306	0.0000	0.2223	   run_time:5218.6880
0.0000	0.0000	0.0306	0.0000	0.2223	   run_time:5241.1090
0.0000	0.0000	0.0306	0.0000	0.2223	   run_time:5257.3590
0.0000	0.0000	0.0306	0.0000	0.2223	   run_time:5224.4840
0.0000	0.0000	0.0306	0.0000	0.2223	   run_time:5238.4530
0.0000	0.0000	0.0306	0.0000	0.2223	   run_time:5225.5780
0.0000	0.0000	0.0306	0.0000	0.2223	   run_time:5239.4060
0.0000	0.0000	0.0306	0.0000	0.2223	   run_time:5216.3290
0.0000	0.0000	0.0306	0.0000	0.2223	   run_time:5343.1250
0.0000	0.0000	0.0306	0.0000	0.2223	   run_time:5399.4060
0.0000	0.0000	0.0306	0.0000	0.2223	   run_time:5391.0470

------------------Average result----------------------

0.0000(0.0000)	0.0000(0.0000)	0.0306(0.0000)	0.0000(0.0000)	0.2223(0.0000)	
--------------------------------------------------
average run time:  5258.2538(55.5188)
--------------------------------------------------

 location == EMO_AddItem_Experiment_data_with_dataset
 numbered_directory == Outcome
 obj_file == retail.dat_MST_0.0010_MCT_0.50_rules_10_obj.dat
 dimension == 4
 population_size == 40
 num_run == 20
 max_data_loss[%] == 2.5921
 comp_strategy == 2
