# Supplementary material for: Use HypE to Hide Association Rules by Adding Items
Source: PLoS One. 2015 Jun 12;10(6):e0127834. doi: 10.1371/journal.pone.0127834 (PMC4466550; doi:10.1371/journal.pone.0127834)
Supplement: S1 Data — (ZIP) [file pone.0127834.s001.zip › Data(PLOS_ONE)/EMO_AddItem/EMO_AddItem_Experiment_data_with_dataset/AVG_result_retail.dat_MST_0.0010_MCT_0.50_rules_20_obj.dat]

9.0000	0.0000	0.0614	0.0000	0.5286	   run_time:9482.9850
1.0000	0.0000	0.0307	0.0000	0.5150	   run_time:9490.9070
9.0000	0.0000	0.0307	0.0000	0.5263	   run_time:9562.2190
7.0000	0.0000	0.0307	0.0000	0.5274	   run_time:9352.7970
4.0000	0.0000	0.0307	0.0000	0.5138	   run_time:9483.5470
2.0000	0.0000	0.0614	0.0000	0.5229	   run_time:9504.9680
11.0000	0.0000	0.0614	0.0000	0.5467	   run_time:9497.3590
1.0000	0.0000	0.0307	0.0000	0.5195	   run_time:9563.5310
8.0000	0.0000	0.0614	0.0000	0.5263	   run_time:9497.0940
11.0000	0.0000	0.0307	0.0000	0.5399	   run_time:9464.6720
9.0000	0.0000	0.0307	0.0000	0.4866	   run_time:9468.3590
11.0000	0.0000	0.0614	0.0000	0.5478	   run_time:9497.8910
21.0000	0.0000	0.0614	0.0000	0.5240	   run_time:9508.2660
8.0000	0.0000	0.0614	0.0000	0.5490	   run_time:9430.7030
16.0000	0.0000	0.0307	0.0000	0.5138	   run_time:9539.2500
3.0000	0.0000	0.0307	0.0000	0.4889	   run_time:9444.3440
1.0000	0.0000	0.0307	0.0000	0.5342	   run_time:9477.4370
5.0000	0.0000	0.0614	0.0000	0.5331	   run_time:9537.6100
3.0000	0.0000	0.0307	0.0000	0.5150	   run_time:9488.8750
1.0000	0.0000	0.0307	0.0000	0.5218	   run_time:9390.5160

------------------Average result----------------------

0.0000(0.0000)	0.0000(0.0000)	0.0430(0.0154)	0.0000(0.0000)	0.5240(0.0166)	
--------------------------------------------------
average run time:  9484.1665(51.8304)
--------------------------------------------------

 location == EMO_AddItem_Experiment_data_with_dataset
 numbered_directory == Outcome
 obj_file == retail.dat_MST_0.0010_MCT_0.50_rules_20_obj.dat
 dimension == 4
 population_size == 40
 num_run == 20
 max_data_loss[%] == 2.5921
 comp_strategy == 2
