# Supplementary material for: Use HypE to Hide Association Rules by Adding Items
Source: PLoS One. 2015 Jun 12;10(6):e0127834. doi: 10.1371/journal.pone.0127834 (PMC4466550; doi:10.1371/journal.pone.0127834)
Supplement: S1 Data — (ZIP) [file pone.0127834.s001.zip › Data(PLOS_ONE)/EMO_AddItem/EMO_AddItem_Experiment_data_with_dataset/Outcome1/BMS-WebView-1.dat_MST_0.0010_MCT_0.20_rules_10_obj.dat]

0 40.0000 1.9706 18.9585 4.1106 
2 10.0000 2.3772 2.2763 4.5938 
3 10.0000 2.4085 2.0580 4.5988 
4 10.0000 2.5023 2.1204 4.5871 
5 30.0000 2.1270 9.0739 4.5602 
6 40.0000 2.0332 11.9114 4.4797 
9 10.0000 2.4085 2.3075 4.5904 
10 40.0000 2.2208 8.1073 4.5535 
14 30.0000 2.1896 8.9804 4.5602 
15 10.0000 2.3459 2.4634 4.5972 
17 10.0000 2.4398 2.1515 4.5821 
18 20.0000 2.3147 2.6505 4.6123 
19 10.0000 2.3459 2.9311 4.5938 
20 10.0000 2.3459 2.4634 4.5972 
23 10.0000 2.4085 2.8375 4.5871 
25 10.0000 2.4085 2.1827 4.5955 
26 10.0000 2.4711 2.1515 4.5804 
28 10.0000 2.3459 2.4634 4.5972 
29 10.0000 2.3772 2.2139 4.6022 
31 30.0000 2.2834 4.6461 4.6207 
33 10.0000 2.4085 2.1827 4.5955 
34 20.0000 2.3147 2.6193 4.6139 
35 20.0000 2.4711 3.3988 4.5787 
38 20.0000 2.2208 5.0514 4.6123 
39 20.0000 2.1896 8.3255 4.5636 
40 30.0000 2.2521 8.0449 4.5821 
41 20.0000 2.2834 5.2074 4.5837 
42 10.0000 2.5023 2.1204 4.5871 
43 10.0000 2.5023 2.1204 4.5871 
44 10.0000 2.3459 2.3075 4.6240 
48 30.0000 2.2521 5.2697 4.6005 
49 20.0000 2.3772 5.0826 4.5921 
50 10.0000 2.5023 2.1204 4.5871 
51 20.0000 2.3147 6.2364 4.5720 
52 10.0000 2.4085 2.2763 4.5921 
53 40.0000 2.2521 7.1094 4.5787 
55 10.0000 2.5023 2.1204 4.5871 
56 30.0000 2.2521 6.1116 4.5988 
57 30.0000 2.2834 6.7976 4.5703 
58 40.0000 2.1583 11.2878 4.5049 
run_time_after_apriori 12335.8120
global_num_modified_items: -1
num_strong_rules_by_trie: 3207


Length	    = 2813 
MaxGen	    = 100 
datafrom	    = BMS-WebView-1.dat 
sensfile	    = BMS-WebView-1_sens_(3-itemset)(10).dat 
FIM(1)AR(2)   = 0.000 
MST	        = 0.001 
MCT	        = 0.200 
MST_discount  = 0.700 
MCT_discount  = 0.500 
sup_u		    = 59 
sup_l		    = 59 
db_size	    = 59602 

Total running time: 12396.7500
Total running time (After Apriori): 12335.8120


------------------------------------------------
Max generation               =  100 
Population size /alpha       =  40 
Parent size / mu             =  20 
Children size /lambda        =  20 
Dimension (objective space)  =  4 
mutation_type	= shuffle_random mutation 
recombination_type	= shuffle_random crossover 
mutat_prob	= 0.100 
recom_prob	= 0.950 
bit_turn_prob	= 0.200 
