# Supplementary material for: Use HypE to Hide Association Rules by Adding Items
Source: PLoS One. 2015 Jun 12;10(6):e0127834. doi: 10.1371/journal.pone.0127834 (PMC4466550; doi:10.1371/journal.pone.0127834)
Supplement: S1 Data — (ZIP) [file pone.0127834.s001.zip › Data(PLOS_ONE)/EMO_AddItem/EMO_AddItem_Experiment_data_with_dataset/Outcome1/BMS-WebView-1.dat_MST_0.0010_MCT_0.20_rules_20_obj.dat]

0 20.0000 5.2714 13.2834 9.8923 
1 25.0000 4.9263 17.1188 9.6859 
3 25.0000 6.2441 10.0094 9.8554 
5 15.0000 5.8676 11.8803 9.9242 
6 25.0000 6.1500 9.0427 9.9258 
8 45.0000 4.0791 23.9164 8.8789 
11 35.0000 4.1418 23.1057 9.0366 
12 35.0000 3.9849 25.0702 8.8135 
13 35.0000 4.7066 19.5198 9.4795 
14 30.0000 5.0832 14.6243 9.8067 
15 35.0000 5.0204 19.1144 9.3873 
17 30.0000 4.3928 23.4487 8.9745 
18 50.0000 3.9849 24.5089 8.6524 
20 25.0000 5.6793 11.9426 9.8252 
22 40.0000 4.8008 17.9919 9.6054 
23 40.0000 5.8362 9.7287 9.9460 
24 25.0000 6.3382 9.0115 9.9191 
25 35.0000 4.2360 22.3262 8.9762 
26 20.0000 5.8990 9.6040 9.9779 
28 15.0000 5.5852 12.7534 9.8906 
29 35.0000 4.9890 15.9339 9.7396 
30 50.0000 3.4829 34.7365 6.5384 
31 30.0000 5.3342 14.9984 9.7128 
33 35.0000 4.0477 27.6894 8.3420 
34 45.0000 4.1732 26.5669 8.3084 
35 35.0000 4.2987 23.0122 8.6943 
39 45.0000 4.3615 21.5778 8.9628 
41 40.0000 3.9849 27.1282 8.2866 
42 30.0000 4.5184 22.9810 8.9594 
44 40.0000 5.7107 11.0072 9.9175 
45 30.0000 4.9263 16.5263 9.7077 
47 40.0000 3.9536 25.9121 8.7480 
48 35.0000 4.5811 20.4864 9.5685 
49 30.0000 5.3028 12.5039 9.9074 
51 20.0000 5.4283 13.1275 9.8520 
52 30.0000 6.2127 8.7933 9.9628 
53 25.0000 6.0245 9.3857 9.9527 
57 40.0000 5.1145 16.4952 9.5282 
58 30.0000 5.4911 11.8803 9.8789 
59 25.0000 4.7694 18.4908 9.5685 
run_time_after_apriori 24901.8590
global_num_modified_items: -1
num_strong_rules_by_trie: 3207


Length	    = 6218 
MaxGen	    = 100 
datafrom	    = BMS-WebView-1.dat 
sensfile	    = BMS-WebView-1_sens_(3-itemset)(20).dat 
FIM(1)AR(2)   = 0.000 
MST	        = 0.001 
MCT	        = 0.200 
MST_discount  = 0.700 
MCT_discount  = 0.500 
sup_u		    = 59 
sup_l		    = 59 
db_size	    = 59602 

Total running time: 24962.6560
Total running time (After Apriori): 24901.8590


------------------------------------------------
Max generation               =  100 
Population size /alpha       =  40 
Parent size / mu             =  20 
Children size /lambda        =  20 
Dimension (objective space)  =  4 
mutation_type	= shuffle_random mutation 
recombination_type	= shuffle_random crossover 
mutat_prob	= 0.100 
recom_prob	= 0.950 
bit_turn_prob	= 0.200 
