# Supplementary material for: Use HypE to Hide Association Rules by Adding Items
Source: PLoS One. 2015 Jun 12;10(6):e0127834. doi: 10.1371/journal.pone.0127834 (PMC4466550; doi:10.1371/journal.pone.0127834)
Supplement: S1 Data — (ZIP) [file pone.0127834.s001.zip › Data(PLOS_ONE)/EMO_AddItem/EMO_AddItem_Experiment_data_with_dataset/Outcome1/BMS-WebView-1.dat_MST_0.0010_MCT_0.20_rules_20_stat.dat]

¶à¶Î±àÂë--É¾³ýitems

datafile:                 BMS-WebView-1.dat
database size:            59602
Frequent Itemset(1) or Association Rule(2):2
Minimum support threshold (MST):      0.001
Minimum confidence threshold (MCT):   0.2
MST_discount:                         0.7
MCT_discount:                         0.5
sup_u =               59
sup_l =               59
actual_sup_l =        59
global_num_modified_items = 4294967295
num_strong_rules_by_trie = 3207
MAX_del_trans =       0
MAX_del_trans_perc =  0.3
ALPHA              =  1.5
Avg_Dist_MST       =  0.00521627

Max generation               =   100
Population size /alpha       =   40
Parent size / mu             =   20
Children size /lambda        =   20
Dimension (objective space)  =   4

sel_overlap_percent =	 0.1
overlap degree for each large item = BMS-WebView-1.dat_0.001_overlap.txt
mutation_type	= 	shuffle_random mutation
recombination_type    =  shuffle_random crossover
mutatation_prob       =  0.1
recombination_prob    =  0.95
bit_turn_prob         =  0.2
Number of strong rules  =   0
Number of strong rules calculated by trie tree =   3207

/*-----------------------------------------------------------------------------*/

sensitive file: 	BMS-WebView-1_sens_(3-itemset)(20).dat
Count of sensitive item sets:20
sensitive item sets LIST:
12691 34885 -> 33429   : (58941)
32213 34893 -> 12571   : (58737)
12695 34885 -> 34897   : (58884)
10307 12695 -> 10299   : (58704)
10315 12483 -> 12479   : (58614)
12679 12691 -> 12683   : (58772)
10295 32213 -> 32205   : (58653)
10307 32205 -> 32213   : (57913)
10307 10335 -> 10295   : (57548)
12875 32213 -> 34893   : (58315)
10307 12875 -> 10311   : (57192)
12695 32213 -> 12703   : (57618)
10295 12703 -> 12695   : (58083)
12483 12695 -> 12487   : (57284)
10315 12483 -> 12479   : (58614)
12479 12895 -> 12487   : (57278)
12679 12691 -> 12683   : (58772)
12679 12827 -> 12683   : (58750)
12683 12827 -> 12695   : (58124)
10295 32213 -> 32205   : (58653)


/*-----------------------------------------------------------------------------*/


12691 34885 -> 33429 
   union_sup = 79  antecedent_sup = 140
   N_iter_conf = 52  N_iter_supp = 20

32213 34893 -> 12571 
   union_sup = 86  antecedent_sup = 275
   N_iter_conf = 32  N_iter_supp = 27

12695 34885 -> 34897 
   union_sup = 82  antecedent_sup = 118
   N_iter_conf = 59  N_iter_supp = 23

10307 12695 -> 10299 
   union_sup = 104  antecedent_sup = 281
   N_iter_conf = 48  N_iter_supp = 45

10315 12483 -> 12479 
   union_sup = 99  antecedent_sup = 356
   N_iter_conf = 28  N_iter_supp = 40

12679 12691 -> 12683 
   union_sup = 96  antecedent_sup = 147
   N_iter_conf = 67  N_iter_supp = 37

10295 32213 -> 32205 
   union_sup = 91  antecedent_sup = 169
   N_iter_conf = 58  N_iter_supp = 32

10307 32205 -> 32213 
   union_sup = 84  antecedent_sup = 157
   N_iter_conf = 53  N_iter_supp = 25

10307 10335 -> 10295 
   union_sup = 113  antecedent_sup = 158
   N_iter_conf = 82  N_iter_supp = 54

12875 32213 -> 34893 
   union_sup = 130  antecedent_sup = 216
   N_iter_conf = 87  N_iter_supp = 71

10307 12875 -> 10311 
   union_sup = 87  antecedent_sup = 126
   N_iter_conf = 62  N_iter_supp = 28

12695 32213 -> 12703 
   union_sup = 131  antecedent_sup = 167
   N_iter_conf = 98  N_iter_supp = 72

10295 12703 -> 12695 
   union_sup = 162  antecedent_sup = 259
   N_iter_conf = 111  N_iter_supp = 103

12483 12695 -> 12487 
   union_sup = 139  antecedent_sup = 189
   N_iter_conf = 102  N_iter_supp = 80

10315 12483 -> 12479 
   union_sup = 99  antecedent_sup = 356
   N_iter_conf = 28  N_iter_supp = 40

12479 12895 -> 12487 
   union_sup = 71  antecedent_sup = 127
   N_iter_conf = 46  N_iter_supp = 12

12679 12691 -> 12683 
   union_sup = 96  antecedent_sup = 147
   N_iter_conf = 67  N_iter_supp = 37

12679 12827 -> 12683 
   union_sup = 95  antecedent_sup = 168
   N_iter_conf = 62  N_iter_supp = 36

12683 12827 -> 12695 
   union_sup = 76  antecedent_sup = 132
   N_iter_conf = 50  N_iter_supp = 17

10295 32213 -> 32205 
   union_sup = 91  antecedent_sup = 169
   N_iter_conf = 58  N_iter_supp = 32

/*-----------------------------------------------------------------------------*/

The distance of sensitive or prelarge itemsets to absolute MST: 
sum1_prelarge = 0     sum2_sensitive = 6218
The length of chromosome: 6218   length1 = 0  length2 = 6218
The actual sup_l = 59
