# Supplementary material for: Use HypE to Hide Association Rules by Adding Items
Source: PLoS One. 2015 Jun 12;10(6):e0127834. doi: 10.1371/journal.pone.0127834 (PMC4466550; doi:10.1371/journal.pone.0127834)
Supplement: S1 Data — (ZIP) [file pone.0127834.s001.zip › Data(PLOS_ONE)/EMO_AddItem/EMO_AddItem_Experiment_data_with_dataset/Outcome1/BMS-WebView-2.dat_MST_0.0020_MCT_0.20_rules_10_obj.dat]

0 10.0000 3.8413 2.5657 3.4704 
1 10.0000 3.2116 3.6921 3.3001 
2 10.0000 3.1486 4.1302 3.2834 
3 0.0000 4.3451 1.3141 3.5930 
7 0.0000 4.8489 0.5006 3.6859 
8 10.0000 4.1562 1.9399 3.5117 
9 20.0000 3.0227 3.5044 3.2859 
10 0.0000 4.6599 0.4380 3.6910 
11 20.0000 3.1486 3.3792 3.2898 
13 0.0000 4.2191 1.1264 3.6343 
14 20.0000 3.0227 4.6934 3.1363 
15 20.0000 2.9597 3.7547 3.2976 
16 20.0000 3.0227 3.8173 3.2795 
17 0.0000 4.2821 0.8135 3.7027 
19 20.0000 3.0227 4.3179 3.1995 
21 20.0000 2.3929 8.8861 2.5183 
22 10.0000 3.4635 2.9412 3.3246 
23 0.0000 3.8413 2.9412 3.4924 
25 20.0000 3.3375 3.1289 3.3388 
26 0.0000 4.7229 0.6258 3.6743 
27 10.0000 4.3451 0.8135 3.6485 
29 0.0000 4.6599 0.5632 3.6769 
30 0.0000 3.9673 1.8773 3.5362 
31 20.0000 2.8967 4.7559 3.1234 
32 0.0000 4.5340 0.6884 3.6446 
33 20.0000 3.0227 4.8185 3.1195 
34 0.0000 4.2191 0.9387 3.6498 
36 0.0000 4.3451 1.2516 3.6149 
39 0.0000 4.2191 1.4393 3.6007 
40 10.0000 3.4005 2.8786 3.3582 
41 0.0000 4.4710 0.8761 3.6343 
42 0.0000 4.0302 1.6896 3.5646 
46 10.0000 4.2821 1.5019 3.5814 
49 10.0000 4.2191 1.7522 3.5272 
50 0.0000 3.3375 3.3166 3.3737 
53 10.0000 3.1486 3.1915 3.3066 
54 0.0000 4.5340 0.4380 3.6936 
56 10.0000 4.4710 1.0638 3.6227 
57 0.0000 4.3451 0.6258 3.6769 
59 10.0000 3.7154 2.3780 3.4743 
run_time_after_apriori 15799.7340
global_num_modified_items: -1
num_strong_rules_by_trie: 1598


Length	    = 2931 
MaxGen	    = 100 
datafrom	    = BMS-WebView-2.dat 
sensfile	    = BMS-WebView-2.dat_MST_0.002_MCT_0.20_rules_10(3-itemset)_add.dat 
FIM(1)AR(2)   = 0.000 
MST	        = 0.002 
MCT	        = 0.200 
MST_discount  = 0.700 
MCT_discount  = 0.500 
sup_u		    = 155 
sup_l		    = 155 
db_size	    = 77512 

Total running time: 15885.7030
Total running time (After Apriori): 15799.7340


------------------------------------------------
Max generation               =  100 
Population size /alpha       =  40 
Parent size / mu             =  20 
Children size /lambda        =  20 
Dimension (objective space)  =  4 
mutation_type	= shuffle_random mutation 
recombination_type	= shuffle_random crossover 
mutat_prob	= 0.100 
recom_prob	= 0.950 
bit_turn_prob	= 0.200 
