# Supplementary material for: Use HypE to Hide Association Rules by Adding Items
Source: PLoS One. 2015 Jun 12;10(6):e0127834. doi: 10.1371/journal.pone.0127834 (PMC4466550; doi:10.1371/journal.pone.0127834)
Supplement: S1 Data — (ZIP) [file pone.0127834.s001.zip › Data(PLOS_ONE)/EMO_AddItem/EMO_AddItem_Experiment_data_with_dataset/Outcome1/BMS-WebView-2.dat_MST_0.0020_MCT_0.20_rules_20_obj.dat]

0 10.0000 6.5272 2.4406 5.5320 
1 5.0000 6.6540 2.8160 5.5333 
3 20.0000 5.1331 5.8824 5.0366 
6 35.0000 4.8796 6.7584 5.0457 
7 20.0000 5.6401 5.1314 5.1902 
8 30.0000 4.3093 9.0113 4.6509 
10 30.0000 4.4360 7.5720 4.8186 
11 5.0000 6.5906 2.5657 5.5759 
17 35.0000 4.0558 10.0125 4.5619 
18 30.0000 3.9924 10.2003 4.5890 
19 15.0000 5.5767 5.3817 5.2547 
22 40.0000 4.1825 8.3855 4.7283 
24 20.0000 4.3726 8.2603 4.7993 
25 5.0000 7.8580 0.8761 5.7230 
26 15.0000 5.7668 4.7559 5.2702 
28 25.0000 4.5627 7.3842 4.8805 
29 0.0000 7.6679 1.5019 5.7591 
30 15.0000 6.2104 3.6921 5.3437 
31 15.0000 5.8302 4.3179 5.3669 
32 20.0000 5.0697 6.0075 5.0392 
34 45.0000 4.0558 9.5745 4.5193 
35 0.0000 7.9214 1.6896 5.7243 
36 15.0000 5.9569 3.6921 5.3824 
39 5.0000 7.2243 1.7522 5.6830 
40 15.0000 6.0837 3.1915 5.4766 
41 45.0000 3.9290 10.3254 4.3838 
43 15.0000 5.0063 7.3842 4.9954 
44 30.0000 5.2598 5.8824 4.9992 
45 20.0000 6.1470 3.0663 5.4469 
46 5.0000 7.6046 1.1264 5.7372 
47 40.0000 3.0418 17.5219 3.3350 
48 25.0000 4.6895 8.0726 4.7851 
49 20.0000 4.7529 7.0088 4.8767 
50 10.0000 6.9708 1.9399 5.6159 
51 0.0000 7.9214 1.3767 5.7449 
52 15.0000 6.7807 2.1277 5.5940 
53 15.0000 5.8935 4.0676 5.3476 
54 15.0000 6.4639 2.5657 5.6133 
55 20.0000 6.3371 3.0038 5.4288 
57 10.0000 7.4778 1.4393 5.7307 
run_time_after_apriori 24520.2660
global_num_modified_items: -1
num_strong_rules_by_trie: 1598


Length	    = 4587 
MaxGen	    = 100 
datafrom	    = BMS-WebView-2.dat 
sensfile	    = BMS-WebView-2.dat_MST_0.002_MCT_0.20_rules_20(3-itemset)_add.dat 
FIM(1)AR(2)   = 0.000 
MST	        = 0.002 
MCT	        = 0.200 
MST_discount  = 0.700 
MCT_discount  = 0.500 
sup_u		    = 155 
sup_l		    = 155 
db_size	    = 77512 

Total running time: 24603.8130
Total running time (After Apriori): 24520.2660


------------------------------------------------
Max generation               =  100 
Population size /alpha       =  40 
Parent size / mu             =  20 
Children size /lambda        =  20 
Dimension (objective space)  =  4 
mutation_type	= shuffle_random mutation 
recombination_type	= shuffle_random crossover 
mutat_prob	= 0.100 
recom_prob	= 0.950 
bit_turn_prob	= 0.200 
