# Supplementary material for: Use HypE to Hide Association Rules by Adding Items
Source: PLoS One. 2015 Jun 12;10(6):e0127834. doi: 10.1371/journal.pone.0127834 (PMC4466550; doi:10.1371/journal.pone.0127834)
Supplement: S1 Data — (ZIP) [file pone.0127834.s001.zip › Data(PLOS_ONE)/EMO_AddItem/EMO_AddItem_Experiment_data_with_dataset/Outcome1/BMS-WebView-2.dat_MST_0.0020_MCT_0.20_rules_20_stat.dat]

¶à¶Î±àÂë--É¾³ýitems

datafile:                 BMS-WebView-2.dat
database size:            77512
Frequent Itemset(1) or Association Rule(2):2
Minimum support threshold (MST):      0.002
Minimum confidence threshold (MCT):   0.2
MST_discount:                         0.7
MCT_discount:                         0.5
sup_u =               155
sup_l =               155
actual_sup_l =        155
global_num_modified_items = 4294967295
num_strong_rules_by_trie = 1598
MAX_del_trans =       0
MAX_del_trans_perc =  0.3
ALPHA              =  1.5
Avg_Dist_MST       =  0.0029589

Max generation               =   100
Population size /alpha       =   40
Parent size / mu             =   20
Children size /lambda        =   20
Dimension (objective space)  =   4

sel_overlap_percent =	 0.1
overlap degree for each large item = BMS-WebView-2.dat_0.002_overlap.txt
mutation_type	= 	shuffle_random mutation
recombination_type    =  shuffle_random crossover
mutatation_prob       =  0.1
recombination_prob    =  0.95
bit_turn_prob         =  0.2
Number of strong rules  =   0
Number of strong rules calculated by trie tree =   1598

/*-----------------------------------------------------------------------------*/

sensitive file: 	BMS-WebView-2.dat_MST_0.002_MCT_0.20_rules_20(3-itemset)_add.dat
Count of sensitive item sets:20
sensitive item sets LIST:
55283 55291 -> 55335   : (75704)
55291 55327 -> 55335   : (76002)
55283 55319 -> 55335   : (75909)
55283 55323 -> 55335   : (75830)
55327 55351 -> 55335   : (76088)
55271 55351 -> 55335   : (75800)
55267 55271 -> 55335   : (75469)
55291 55351 -> 55343   : (75806)
55271 55291 -> 55343   : (75672)
55319 55327 -> 55343   : (75813)
55323 55327 -> 55343   : (75648)
55271 55315 -> 55343   : (75676)
55267 55315 -> 55343   : (75395)
55267 55351 -> 55343   : (75529)
55271 55319 -> 55343   : (75579)
55271 55323 -> 55343   : (75556)
55283 55295 -> 55367   : (75852)
55283 55291 -> 55367   : (75646)
55291 55315 -> 55387   : (75327)
55267 55327 -> 55283   : (74951)


/*-----------------------------------------------------------------------------*/


55283 55291 -> 55335 
   union_sup = 189  antecedent_sup = 770
   N_iter_conf = 36  N_iter_supp = 34

55291 55327 -> 55335 
   union_sup = 184  antecedent_sup = 467
   N_iter_conf = 91  N_iter_supp = 29

55283 55319 -> 55335 
   union_sup = 167  antecedent_sup = 543
   N_iter_conf = 59  N_iter_supp = 12

55283 55323 -> 55335 
   union_sup = 203  antecedent_sup = 658
   N_iter_conf = 72  N_iter_supp = 48

55327 55351 -> 55335 
   union_sup = 175  antecedent_sup = 372
   N_iter_conf = 101  N_iter_supp = 20

55271 55351 -> 55335 
   union_sup = 213  antecedent_sup = 698
   N_iter_conf = 74  N_iter_supp = 58

55267 55271 -> 55335 
   union_sup = 227  antecedent_sup = 1043
   N_iter_conf = 19  N_iter_supp = 72

55291 55351 -> 55343 
   union_sup = 180  antecedent_sup = 593
   N_iter_conf = 62  N_iter_supp = 25

55271 55291 -> 55343 
   union_sup = 173  antecedent_sup = 720
   N_iter_conf = 30  N_iter_supp = 18

55319 55327 -> 55343 
   union_sup = 159  antecedent_sup = 565
   N_iter_conf = 47  N_iter_supp = 4

55323 55327 -> 55343 
   union_sup = 168  antecedent_sup = 739
   N_iter_conf = 21  N_iter_supp = 13

55271 55315 -> 55343 
   union_sup = 163  antecedent_sup = 706
   N_iter_conf = 22  N_iter_supp = 8

55267 55315 -> 55343 
   union_sup = 217  antecedent_sup = 1041
   N_iter_conf = 9  N_iter_supp = 62

55267 55351 -> 55343 
   union_sup = 195  antecedent_sup = 885
   N_iter_conf = 19  N_iter_supp = 40

55271 55319 -> 55343 
   union_sup = 184  antecedent_sup = 824
   N_iter_conf = 20  N_iter_supp = 29

55271 55323 -> 55343 
   union_sup = 201  antecedent_sup = 864
   N_iter_conf = 29  N_iter_supp = 46

55283 55295 -> 55367 
   union_sup = 166  antecedent_sup = 530
   N_iter_conf = 61  N_iter_supp = 11

55283 55291 -> 55367 
   union_sup = 200  antecedent_sup = 770
   N_iter_conf = 47  N_iter_supp = 45

55291 55315 -> 55387 
   union_sup = 184  antecedent_sup = 761
   N_iter_conf = 32  N_iter_supp = 29

55267 55327 -> 55283 
   union_sup = 211  antecedent_sup = 679
   N_iter_conf = 76  N_iter_supp = 56

/*-----------------------------------------------------------------------------*/

The distance of sensitive or prelarge itemsets to absolute MST: 
sum1_prelarge = 0     sum2_sensitive = 4587
The length of chromosome: 4587   length1 = 0  length2 = 4587
The actual sup_l = 155
