# Supplementary material for: Use HypE to Hide Association Rules by Adding Items
Source: PLoS One. 2015 Jun 12;10(6):e0127834. doi: 10.1371/journal.pone.0127834 (PMC4466550; doi:10.1371/journal.pone.0127834)
Supplement: S1 Data — (ZIP) [file pone.0127834.s001.zip › Data(PLOS_ONE)/EMO_AddItem/EMO_AddItem_Experiment_data_with_dataset/Outcome1/mushroom.dat_MST_0.0500_MCT_0.50_rules_10_stat.dat]

¶à¶Î±àÂë--É¾³ýitems

datafile:                 mushroom.dat
database size:            8125
Frequent Itemset(1) or Association Rule(2):2
Minimum support threshold (MST):      0.05
Minimum confidence threshold (MCT):   0.5
MST_discount:                         0.2
MCT_discount:                         0.2
sup_u =               406
sup_l =               406
actual_sup_l =        406
global_num_modified_items = 4294967295
num_strong_rules_by_trie = 1065
MAX_del_trans =       0
MAX_del_trans_perc =  0.3
ALPHA              =  1.5
Avg_Dist_MST       =  0.0833231

Max generation               =   100
Population size /alpha       =   40
Parent size / mu             =   20
Children size /lambda        =   20
Dimension (objective space)  =   4

sel_overlap_percent =	 0.1
overlap degree for each large item = mushroom.dat_0.050_overlap.txt
mutation_type	= 	shuffle_random mutation
recombination_type    =  shuffle_random crossover
mutatation_prob       =  0.1
recombination_prob    =  0.95
bit_turn_prob         =  0.2
Number of strong rules  =   0
Number of strong rules calculated by trie tree =   1065

/*-----------------------------------------------------------------------------*/

sensitive file: 	mushroom_sens(10).dat
Count of sensitive item sets:10
sensitive item sets LIST:
68 -> 59   : (2949)
55 -> 39   : (2505)
98 -> 23   : (4221)
32 -> 102   : (5737)
78 -> 116   : (4977)
64 -> 34   : (211)
91 -> 52   : (4609)
45 -> 90   : (637)
119 -> 36   : (1249)
15 -> 76   : (3741)


/*-----------------------------------------------------------------------------*/


68 -> 59 
   union_sup = 576  antecedent_sup = 576
   N_iter_conf = 289  N_iter_supp = 170

55 -> 39 
   union_sup = 548  antecedent_sup = 556
   N_iter_conf = 271  N_iter_supp = 142

98 -> 23 
   union_sup = 1344  antecedent_sup = 1872
   N_iter_conf = 409  N_iter_supp = 938

32 -> 102 
   union_sup = 576  antecedent_sup = 576
   N_iter_conf = 289  N_iter_supp = 170

78 -> 116 
   union_sup = 576  antecedent_sup = 576
   N_iter_conf = 289  N_iter_supp = 170

64 -> 34 
   union_sup = 600  antecedent_sup = 600
   N_iter_conf = 301  N_iter_supp = 194

91 -> 52 
   union_sup = 600  antecedent_sup = 600
   N_iter_conf = 301  N_iter_supp = 194

45 -> 90 
   union_sup = 732  antecedent_sup = 732
   N_iter_conf = 367  N_iter_supp = 326

119 -> 36 
   union_sup = 768  antecedent_sup = 832
   N_iter_conf = 353  N_iter_supp = 362

15 -> 76 
   union_sup = 1040  antecedent_sup = 1040
   N_iter_conf = 521  N_iter_supp = 634

/*-----------------------------------------------------------------------------*/

The distance of sensitive or prelarge itemsets to absolute MST: 
sum1_prelarge = 0     sum2_sensitive = 5436
The length of chromosome: 5436   length1 = 0  length2 = 5436
The actual sup_l = 406
