# Supplementary material for: Use HypE to Hide Association Rules by Adding Items
Source: PLoS One. 2015 Jun 12;10(6):e0127834. doi: 10.1371/journal.pone.0127834 (PMC4466550; doi:10.1371/journal.pone.0127834)
Supplement: S1 Data — (ZIP) [file pone.0127834.s001.zip › Data(PLOS_ONE)/EMO_AddItem/EMO_AddItem_Experiment_data_with_dataset/Outcome1/retail.dat_MST_0.0010_MCT_0.50_rules_10_stat.dat]

¶à¶Î±àÂë--É¾³ýitems

datafile:                 retail.dat
database size:            88163
Frequent Itemset(1) or Association Rule(2):2
Minimum support threshold (MST):      0.001
Minimum confidence threshold (MCT):   0.5
MST_discount:                         0.7
MCT_discount:                         0.5
sup_u =               88
sup_l =               88
actual_sup_l =        88
global_num_modified_items = 4294967295
num_strong_rules_by_trie = 3276
MAX_del_trans =       0
MAX_del_trans_perc =  0.3
ALPHA              =  1.5
Avg_Dist_MST       =  0.000251806

Max generation               =   100
Population size /alpha       =   40
Parent size / mu             =   20
Children size /lambda        =   20
Dimension (objective space)  =   4

sel_overlap_percent =	 0.1
overlap degree for each large item = retail.dat_0.001_overlap.txt
mutation_type	= 	shuffle_random mutation
recombination_type    =  shuffle_random crossover
mutatation_prob       =  0.1
recombination_prob    =  0.95
bit_turn_prob         =  0.2
Number of strong rules  =   0
Number of strong rules calculated by trie tree =   3276

/*-----------------------------------------------------------------------------*/

sensitive file: 	retail_sens_(3-itemset)(10).dat
Count of sensitive item sets:10
sensitive item sets LIST:
41 16010 -> 16011   : (87263)
249 1144 -> 48   : (45939)
117 976 -> 39   : (37337)
38 161 -> 48   : (45926)
405 10515 -> 48   : (45894)
225 2238 -> 48   : (45842)
270 271 -> 48   : (45717)
309 -> 1379   : (87737)
3683 -> 48   : (45913)
104 -> 48   : (45917)


/*-----------------------------------------------------------------------------*/


41 16010 -> 16011 
   union_sup = 236  antecedent_sup = 467
   N_iter_conf = 3  N_iter_supp = 148

249 1144 -> 48 
   union_sup = 100  antecedent_sup = 189
   N_iter_conf = 6  N_iter_supp = 12

117 976 -> 39 
   union_sup = 161  antecedent_sup = 312
   N_iter_conf = 6  N_iter_supp = 73

38 161 -> 48 
   union_sup = 116  antecedent_sup = 218
   N_iter_conf = 8  N_iter_supp = 28

405 10515 -> 48 
   union_sup = 160  antecedent_sup = 294
   N_iter_conf = 14  N_iter_supp = 72

225 2238 -> 48 
   union_sup = 219  antecedent_sup = 405
   N_iter_conf = 17  N_iter_supp = 131

270 271 -> 48 
   union_sup = 369  antecedent_sup = 680
   N_iter_conf = 30  N_iter_supp = 281

309 -> 1379 
   union_sup = 166  antecedent_sup = 309
   N_iter_conf = 12  N_iter_supp = 78

3683 -> 48 
   union_sup = 125  antecedent_sup = 240
   N_iter_conf = 6  N_iter_supp = 37

104 -> 48 
   union_sup = 133  antecedent_sup = 244
   N_iter_conf = 12  N_iter_supp = 45

/*-----------------------------------------------------------------------------*/

The distance of sensitive or prelarge itemsets to absolute MST: 
sum1_prelarge = 0     sum2_sensitive = 222
The length of chromosome: 222   length1 = 0  length2 = 222
The actual sup_l = 88
