# Supplementary material for: Use HypE to Hide Association Rules by Adding Items
Source: PLoS One. 2015 Jun 12;10(6):e0127834. doi: 10.1371/journal.pone.0127834 (PMC4466550; doi:10.1371/journal.pone.0127834)
Supplement: S1 Data — (ZIP) [file pone.0127834.s001.zip › Data(PLOS_ONE)/EMO_AddItem/EMO_AddItem_Experiment_data_with_dataset/Outcome1/retail.dat_MST_0.0010_MCT_0.50_rules_20_obj.dat]

0 5.0000 0.0307 0.0305 0.3822 
1 5.0000 0.0307 0.0305 0.3822 
3 5.0000 0.0307 0.0000 0.3947 
6 5.0000 0.0307 0.0305 0.3822 
9 0.0000 0.0614 0.0000 0.5286 
10 0.0000 0.0614 0.0000 0.5286 
12 5.0000 0.0307 0.0305 0.3822 
14 0.0000 0.0614 0.0000 0.5286 
15 5.0000 0.0307 0.0305 0.3822 
18 5.0000 0.0307 0.0305 0.3822 
22 5.0000 0.0307 0.0305 0.3822 
23 5.0000 0.0307 0.0305 0.3822 
25 5.0000 0.0307 0.0305 0.3822 
26 5.0000 0.0307 0.0305 0.3822 
27 5.0000 0.0307 0.0305 0.3822 
28 5.0000 0.0307 0.0305 0.3822 
31 5.0000 0.0307 0.0305 0.3822 
34 5.0000 0.0307 0.0305 0.3822 
35 5.0000 0.0307 0.0305 0.3822 
36 5.0000 0.0307 0.0305 0.3822 
37 5.0000 0.0307 0.0305 0.3822 
38 5.0000 0.0307 0.0305 0.3822 
39 5.0000 0.0307 0.0305 0.3822 
40 5.0000 0.0307 0.0305 0.3822 
41 5.0000 0.0307 0.0305 0.3822 
42 0.0000 0.0614 0.0000 0.5286 
43 5.0000 0.0307 0.0305 0.3822 
44 5.0000 0.0307 0.0305 0.3822 
45 5.0000 0.0307 0.0305 0.3822 
46 0.0000 0.0614 0.0000 0.5286 
47 5.0000 0.0307 0.0305 0.3822 
50 0.0000 0.0614 0.0000 0.5286 
51 5.0000 0.0307 0.0305 0.3822 
52 5.0000 0.0307 0.0305 0.3822 
53 5.0000 0.0307 0.0305 0.3822 
54 5.0000 0.0307 0.0305 0.3822 
55 0.0000 0.0614 0.0000 0.5286 
57 5.0000 0.0307 0.0305 0.3822 
58 0.0000 0.0614 0.0000 0.5286 
59 5.0000 0.0307 0.0305 0.3822 
run_time_after_apriori 9482.9850
global_num_modified_items: -1
num_strong_rules_by_trie: 3276


Length	    = 490 
MaxGen	    = 100 
datafrom	    = retail.dat 
sensfile	    = retail_sens_(3-itemset)(20).dat 
FIM(1)AR(2)   = 0.000 
MST	        = 0.001 
MCT	        = 0.500 
MST_discount  = 0.700 
MCT_discount  = 0.500 
sup_u		    = 88 
sup_l		    = 88 
db_size	    = 88163 

Total running time: 10058.1560
Total running time (After Apriori): 9482.9850


------------------------------------------------
Max generation               =  100 
Population size /alpha       =  40 
Parent size / mu             =  20 
Children size /lambda        =  20 
Dimension (objective space)  =  4 
mutation_type	= shuffle_random mutation 
recombination_type	= shuffle_random crossover 
mutat_prob	= 0.100 
recom_prob	= 0.950 
bit_turn_prob	= 0.200 
