# Supplementary material for: Use HypE to Hide Association Rules by Adding Items
Source: PLoS One. 2015 Jun 12;10(6):e0127834. doi: 10.1371/journal.pone.0127834 (PMC4466550; doi:10.1371/journal.pone.0127834)
Supplement: S1 Data — (ZIP) [file pone.0127834.s001.zip › Data(PLOS_ONE)/EMO_AddItem/EMO_AddItem_Experiment_data_with_dataset/Outcome10/BMS-WebView-1.dat_MST_0.0010_MCT_0.20_rules_10_obj.dat]

0 40.0000 1.9706 18.9585 4.1106 
1 20.0000 2.1896 4.2719 4.6173 
2 10.0000 2.3459 2.5257 4.5921 
6 10.0000 2.2834 2.3698 4.6039 
11 10.0000 2.3459 2.7440 4.5854 
12 10.0000 2.2521 2.4010 4.6005 
13 10.0000 2.3772 2.6193 4.5888 
15 10.0000 2.2834 2.3698 4.6039 
16 40.0000 2.0957 10.4771 4.5049 
19 10.0000 2.3147 2.4634 4.5938 
20 30.0000 2.0019 11.7244 4.4881 
21 10.0000 2.2834 2.3698 4.6039 
22 10.0000 2.4085 2.5257 4.5904 
23 10.0000 2.2208 2.7440 4.5972 
25 20.0000 2.1896 4.2719 4.6173 
26 10.0000 2.3147 2.4634 4.5938 
28 10.0000 2.3459 2.4322 4.5955 
29 30.0000 2.0332 8.8556 4.5636 
30 30.0000 2.2208 8.5750 4.5670 
31 20.0000 2.4398 2.6193 4.5871 
33 10.0000 2.2834 2.5881 4.5938 
34 10.0000 2.2208 2.7440 4.5972 
36 10.0000 2.3772 2.6193 4.5888 
37 10.0000 2.2834 2.4010 4.5972 
39 10.0000 2.3147 2.4634 4.5938 
40 10.0000 2.3147 2.2763 4.5972 
43 30.0000 2.1583 8.8556 4.5619 
44 40.0000 1.9393 11.4437 4.5066 
45 40.0000 2.0644 8.3255 4.5451 
46 10.0000 2.3772 2.6505 4.5837 
47 10.0000 2.2834 2.3698 4.6039 
48 10.0000 2.2834 2.8687 4.5888 
49 10.0000 2.2834 2.3698 4.6039 
51 40.0000 1.9706 11.0384 4.4847 
53 10.0000 2.2834 2.3698 4.6039 
54 10.0000 2.3147 2.2763 4.5972 
55 10.0000 2.3147 2.7440 4.5921 
56 10.0000 2.2834 2.3698 4.6039 
57 10.0000 2.2834 2.3698 4.6039 
58 30.0000 2.1896 4.9579 4.6089 
run_time_after_apriori 12576.9530
global_num_modified_items: -1
num_strong_rules_by_trie: 3207


Length	    = 2813 
MaxGen	    = 100 
datafrom	    = BMS-WebView-1.dat 
sensfile	    = BMS-WebView-1_sens_(3-itemset)(10).dat 
FIM(1)AR(2)   = 0.000 
MST	        = 0.001 
MCT	        = 0.200 
MST_discount  = 0.700 
MCT_discount  = 0.500 
sup_u		    = 59 
sup_l		    = 59 
db_size	    = 59602 

Total running time: 12635.1560
Total running time (After Apriori): 12576.9530


------------------------------------------------
Max generation               =  100 
Population size /alpha       =  40 
Parent size / mu             =  20 
Children size /lambda        =  20 
Dimension (objective space)  =  4 
mutation_type	= shuffle_random mutation 
recombination_type	= shuffle_random crossover 
mutat_prob	= 0.100 
recom_prob	= 0.950 
bit_turn_prob	= 0.200 
