# Supplementary material for: Use HypE to Hide Association Rules by Adding Items
Source: PLoS One. 2015 Jun 12;10(6):e0127834. doi: 10.1371/journal.pone.0127834 (PMC4466550; doi:10.1371/journal.pone.0127834)
Supplement: S1 Data — (ZIP) [file pone.0127834.s001.zip › Data(PLOS_ONE)/EMO_AddItem/EMO_AddItem_Experiment_data_with_dataset/Outcome10/BMS-WebView-1.dat_MST_0.0010_MCT_0.20_rules_20_obj.dat]

2 25.0000 5.3028 13.9694 9.8134 
6 35.0000 3.8594 27.7518 8.1776 
7 40.0000 4.2987 21.7961 8.9678 
8 35.0000 5.0204 14.3436 9.8688 
10 25.0000 5.6479 10.0717 9.9493 
11 50.0000 3.4829 34.7365 6.5384 
12 40.0000 4.2987 22.3262 8.8990 
13 35.0000 4.8949 17.5553 9.5601 
14 30.0000 5.4911 10.6954 9.9242 
15 30.0000 5.6793 9.2298 9.9695 
16 45.0000 4.1418 22.1079 8.9913 
17 35.0000 4.7066 19.9563 9.2581 
18 30.0000 5.5224 12.5039 9.7983 
19 35.0000 5.1773 15.5597 9.6389 
20 35.0000 4.3928 21.6713 8.9611 
22 30.0000 5.3969 11.4125 9.9577 
23 30.0000 5.2087 12.9716 9.8470 
25 25.0000 5.6479 10.0717 9.9493 
28 30.0000 6.1814 8.7621 9.9124 
30 30.0000 4.9890 17.0564 9.5970 
31 30.0000 6.0559 8.7933 9.9510 
32 35.0000 4.4242 23.5111 8.8034 
33 30.0000 5.3342 12.0985 9.8269 
37 35.0000 4.8008 18.9273 9.4225 
39 45.0000 4.1104 25.4132 8.6222 
40 40.0000 3.8594 28.4690 8.1021 
41 30.0000 5.9931 9.7599 9.8906 
42 35.0000 3.9536 24.7272 8.8504 
43 35.0000 4.3301 22.7939 8.8353 
44 35.0000 4.5184 20.2682 9.4326 
46 35.0000 4.0477 24.4465 8.6658 
47 35.0000 5.7735 8.6062 9.9711 
48 25.0000 5.4911 13.0028 9.8067 
50 35.0000 5.4283 13.8759 9.7497 
51 30.0000 5.5538 9.6664 9.9342 
52 35.0000 4.8635 16.0586 9.7614 
53 40.0000 4.0791 22.6380 8.9896 
56 45.0000 4.6125 19.8940 9.3990 
57 20.0000 5.4597 11.5996 9.9644 
59 35.0000 6.3069 11.1319 9.8369 
run_time_after_apriori 25100.8290
global_num_modified_items: -1
num_strong_rules_by_trie: 3207


Length	    = 6218 
MaxGen	    = 100 
datafrom	    = BMS-WebView-1.dat 
sensfile	    = BMS-WebView-1_sens_(3-itemset)(20).dat 
FIM(1)AR(2)   = 0.000 
MST	        = 0.001 
MCT	        = 0.200 
MST_discount  = 0.700 
MCT_discount  = 0.500 
sup_u		    = 59 
sup_l		    = 59 
db_size	    = 59602 

Total running time: 25159.6250
Total running time (After Apriori): 25100.8290


------------------------------------------------
Max generation               =  100 
Population size /alpha       =  40 
Parent size / mu             =  20 
Children size /lambda        =  20 
Dimension (objective space)  =  4 
mutation_type	= shuffle_random mutation 
recombination_type	= shuffle_random crossover 
mutat_prob	= 0.100 
recom_prob	= 0.950 
bit_turn_prob	= 0.200 
