# Supplementary material for: Use HypE to Hide Association Rules by Adding Items
Source: PLoS One. 2015 Jun 12;10(6):e0127834. doi: 10.1371/journal.pone.0127834 (PMC4466550; doi:10.1371/journal.pone.0127834)
Supplement: S1 Data — (ZIP) [file pone.0127834.s001.zip › Data(PLOS_ONE)/EMO_AddItem/EMO_AddItem_Experiment_data_with_dataset/Outcome10/BMS-WebView-2.dat_MST_0.0020_MCT_0.20_rules_10_obj.dat]

0 0.0000 3.3375 4.0050 3.3169 
2 20.0000 3.4635 2.8786 3.3621 
3 20.0000 3.2116 3.5670 3.2911 
5 20.0000 3.1486 3.9424 3.2382 
6 20.0000 2.3929 8.8861 2.5183 
7 0.0000 4.2821 0.5006 3.6756 
8 20.0000 3.1486 3.6295 3.2976 
10 10.0000 3.2116 3.4418 3.3414 
11 0.0000 3.7783 2.5657 3.4911 
13 10.0000 3.5264 2.7534 3.3943 
15 10.0000 4.3451 0.4380 3.6769 
16 0.0000 4.1562 0.6258 3.6639 
17 0.0000 4.2191 0.5632 3.6678 
20 0.0000 4.0932 1.3141 3.6407 
23 0.0000 4.4710 0.6884 3.6407 
24 20.0000 3.0856 4.0676 3.2034 
27 20.0000 3.9673 2.3780 3.4769 
28 20.0000 3.4635 3.3166 3.3105 
29 20.0000 3.0227 4.2553 3.1144 
30 20.0000 3.0856 3.7547 3.2472 
31 0.0000 4.4081 0.8135 3.6291 
32 20.0000 3.0227 3.8798 3.2808 
33 0.0000 4.1562 1.5645 3.5543 
34 0.0000 3.2746 3.5044 3.3285 
35 20.0000 2.9597 4.3805 3.2227 
36 10.0000 3.9673 1.8773 3.4859 
38 10.0000 3.4635 3.2541 3.3246 
39 20.0000 3.2746 3.0663 3.3453 
43 0.0000 4.0932 1.8148 3.5324 
44 10.0000 3.0227 4.4431 3.1144 
45 30.0000 2.8967 5.1940 3.1079 
46 10.0000 4.3451 0.6258 3.6485 
48 0.0000 4.5340 0.3755 3.6962 
49 20.0000 3.9673 2.5657 3.4601 
50 0.0000 4.2191 1.4393 3.5685 
51 0.0000 4.2191 1.0638 3.5904 
53 10.0000 3.4635 2.9412 3.3466 
54 20.0000 3.9043 2.3780 3.4924 
55 0.0000 4.2821 1.1264 3.5749 
59 20.0000 4.3451 1.0013 3.6085 
run_time_after_apriori 16077.4060
global_num_modified_items: -1
num_strong_rules_by_trie: 1598


Length	    = 2931 
MaxGen	    = 100 
datafrom	    = BMS-WebView-2.dat 
sensfile	    = BMS-WebView-2.dat_MST_0.002_MCT_0.20_rules_10(3-itemset)_add.dat 
FIM(1)AR(2)   = 0.000 
MST	        = 0.002 
MCT	        = 0.200 
MST_discount  = 0.700 
MCT_discount  = 0.500 
sup_u		    = 155 
sup_l		    = 155 
db_size	    = 77512 

Total running time: 16160.0310
Total running time (After Apriori): 16077.4060


------------------------------------------------
Max generation               =  100 
Population size /alpha       =  40 
Parent size / mu             =  20 
Children size /lambda        =  20 
Dimension (objective space)  =  4 
mutation_type	= shuffle_random mutation 
recombination_type	= shuffle_random crossover 
mutat_prob	= 0.100 
recom_prob	= 0.950 
bit_turn_prob	= 0.200 
