# Supplementary material for: Use HypE to Hide Association Rules by Adding Items
Source: PLoS One. 2015 Jun 12;10(6):e0127834. doi: 10.1371/journal.pone.0127834 (PMC4466550; doi:10.1371/journal.pone.0127834)
Supplement: S1 Data — (ZIP) [file pone.0127834.s001.zip › Data(PLOS_ONE)/EMO_AddItem/EMO_AddItem_Experiment_data_with_dataset/Outcome10/BMS-WebView-2.dat_MST_0.0020_MCT_0.20_rules_20_obj.dat]

2 20.0000 6.5906 2.7534 5.6107 
3 15.0000 6.5272 2.8786 5.4972 
4 20.0000 4.8796 7.2591 4.8509 
6 15.0000 6.7807 2.5657 5.5243 
7 20.0000 5.8935 4.1302 5.4379 
9 35.0000 4.6261 7.5094 4.8560 
11 30.0000 4.1191 8.8235 4.6586 
12 35.0000 4.9430 6.3830 5.0031 
13 25.0000 5.1331 6.0075 5.0044 
14 45.0000 4.1191 8.5106 4.6496 
15 15.0000 5.5133 5.0688 5.2534 
16 30.0000 5.2598 5.7572 5.0637 
17 35.0000 4.8162 7.3842 4.8134 
18 40.0000 3.0418 17.5219 3.3350 
19 15.0000 6.4639 3.0038 5.5050 
20 0.0000 7.7947 1.2516 5.7372 
22 40.0000 4.2459 8.1977 4.7102 
23 35.0000 3.9924 10.0751 4.5322 
26 30.0000 4.3726 7.8849 4.7709 
27 15.0000 4.8796 7.3217 4.8560 
28 5.0000 7.9214 1.1890 5.7075 
30 25.0000 4.4360 8.1352 4.7967 
32 40.0000 4.0558 8.6984 4.7257 
34 5.0000 7.2877 1.4393 5.7346 
35 5.0000 7.0976 2.2528 5.6159 
36 20.0000 4.6895 8.2603 4.8960 
38 20.0000 5.8302 4.4431 5.3153 
40 10.0000 7.1610 1.7522 5.7462 
41 10.0000 6.7807 2.7534 5.6056 
42 5.0000 7.4778 1.1264 5.7630 
43 15.0000 5.9569 3.8798 5.3334 
46 15.0000 5.6401 4.6308 5.2960 
50 15.0000 6.0837 3.2541 5.4533 
52 15.0000 7.0976 2.2528 5.5927 
53 5.0000 7.7947 1.0638 5.7398 
54 40.0000 4.4994 7.7597 4.8715 
55 25.0000 6.0203 3.6295 5.4417 
56 30.0000 4.8162 6.6959 4.9579 
57 5.0000 6.7807 2.0025 5.6494 
58 0.0000 7.7947 1.2516 5.7372 
run_time_after_apriori 24734.8120
global_num_modified_items: -1
num_strong_rules_by_trie: 1598


Length	    = 4587 
MaxGen	    = 100 
datafrom	    = BMS-WebView-2.dat 
sensfile	    = BMS-WebView-2.dat_MST_0.002_MCT_0.20_rules_20(3-itemset)_add.dat 
FIM(1)AR(2)   = 0.000 
MST	        = 0.002 
MCT	        = 0.200 
MST_discount  = 0.700 
MCT_discount  = 0.500 
sup_u		    = 155 
sup_l		    = 155 
db_size	    = 77512 

Total running time: 24817.5000
Total running time (After Apriori): 24734.8120


------------------------------------------------
Max generation               =  100 
Population size /alpha       =  40 
Parent size / mu             =  20 
Children size /lambda        =  20 
Dimension (objective space)  =  4 
mutation_type	= shuffle_random mutation 
recombination_type	= shuffle_random crossover 
mutat_prob	= 0.100 
recom_prob	= 0.950 
bit_turn_prob	= 0.200 
