# Supplementary material for: Use HypE to Hide Association Rules by Adding Items
Source: PLoS One. 2015 Jun 12;10(6):e0127834. doi: 10.1371/journal.pone.0127834 (PMC4466550; doi:10.1371/journal.pone.0127834)
Supplement: S1 Data — (ZIP) [file pone.0127834.s001.zip › Data(PLOS_ONE)/EMO_AddItem/EMO_AddItem_Experiment_data_with_dataset/Outcome10/mushroom.dat_MST_0.0500_MCT_0.50_rules_20_obj.dat]

0 15.0000 4.2105 5.1643 65.1077 
1 15.0000 4.4019 5.4460 63.9262 
2 15.0000 4.3062 5.8216 60.7138 
3 15.0000 4.1148 4.8826 68.2708 
4 15.0000 4.2105 4.9765 68.0985 
5 15.0000 4.2105 4.5070 69.8462 
6 15.0000 4.2105 5.7277 61.6369 
11 15.0000 4.3062 7.0423 52.4800 
12 15.0000 4.3062 6.0094 59.6431 
13 15.0000 4.1148 3.0047 78.2400 
16 15.0000 3.8278 3.9437 72.9600 
17 15.0000 5.2632 7.9812 47.5323 
18 15.0000 4.1148 3.5681 74.9292 
19 15.0000 4.4019 7.2300 51.2000 
20 15.0000 4.3062 6.8545 52.6277 
23 15.0000 4.3062 6.5728 53.2923 
24 15.0000 4.3062 6.2911 56.9354 
27 15.0000 4.4019 6.3850 55.2123 
29 15.0000 4.4019 6.1033 59.0400 
30 15.0000 4.3062 7.5117 50.2154 
31 15.0000 4.3062 6.1972 58.2277 
32 15.0000 4.3062 5.3521 64.2831 
36 15.0000 4.2105 4.1315 71.7908 
39 15.0000 4.2105 4.2254 71.0769 
41 15.0000 4.2105 5.0704 67.6800 
42 15.0000 4.4019 5.5399 62.1662 
43 15.0000 4.1148 5.4460 65.1077 
44 15.0000 4.4019 2.9108 80.2338 
45 15.0000 4.4019 4.4131 70.1415 
46 15.0000 4.2105 7.1362 51.9508 
48 15.0000 4.2105 5.9155 60.5169 
50 15.0000 4.3062 7.3239 50.3631 
51 15.0000 4.0191 5.1643 68.0369 
52 15.0000 4.2105 7.3239 50.5477 
53 15.0000 4.2105 3.8498 72.0246 
54 15.0000 3.9234 3.1925 75.8400 
55 15.0000 4.4019 4.6948 68.6646 
56 15.0000 4.4019 6.7606 52.9969 
58 15.0000 4.0191 3.0986 75.4092 
59 15.0000 4.3062 6.4789 54.8677 
run_time_after_apriori 10575.2180
global_num_modified_items: 12505
num_strong_rules_by_trie: 1065


Length	    = 12505 
MaxGen	    = 100 
datafrom	    = mushroom.dat 
sensfile	    = mushroom_sens(20).dat 
FIM(1)AR(2)   = 0.000 
MST	        = 0.050 
MCT	        = 0.500 
MST_discount  = 0.200 
MCT_discount  = 0.200 
sup_u		    = 406 
sup_l		    = 406 
db_size	    = 8125 

Total running time: 10590.6710
Total running time (After Apriori): 10575.2180


------------------------------------------------
Max generation               =  100 
Population size /alpha       =  40 
Parent size / mu             =  20 
Children size /lambda        =  20 
Dimension (objective space)  =  4 
mutation_type	= shuffle_random mutation 
recombination_type	= shuffle_random crossover 
mutat_prob	= 0.100 
recom_prob	= 0.950 
bit_turn_prob	= 0.200 
