# Supplementary material for: Use HypE to Hide Association Rules by Adding Items
Source: PLoS One. 2015 Jun 12;10(6):e0127834. doi: 10.1371/journal.pone.0127834 (PMC4466550; doi:10.1371/journal.pone.0127834)
Supplement: S1 Data — (ZIP) [file pone.0127834.s001.zip › Data(PLOS_ONE)/EMO_AddItem/EMO_AddItem_Experiment_data_with_dataset/Outcome10/retail.dat_MST_0.0010_MCT_0.50_rules_20_obj.dat]

0 5.0000 0.0307 0.0305 0.3822 
1 5.0000 0.0307 0.0305 0.3822 
4 5.0000 0.0307 0.0305 0.3822 
5 5.0000 0.0307 0.0305 0.3822 
10 5.0000 0.0307 0.0305 0.3822 
11 0.0000 0.0307 0.0000 0.5399 
12 5.0000 0.0307 0.0305 0.3822 
13 5.0000 0.0307 0.0305 0.3822 
14 5.0000 0.0307 0.0305 0.3822 
16 5.0000 0.0307 0.0305 0.3822 
21 0.0000 0.0307 0.0000 0.5399 
24 5.0000 0.0307 0.0305 0.3822 
25 5.0000 0.0307 0.0305 0.3822 
26 5.0000 0.0307 0.0305 0.3822 
28 5.0000 0.0307 0.0305 0.3822 
31 0.0000 0.0307 0.0000 0.5399 
32 5.0000 0.0307 0.0305 0.3822 
34 0.0000 0.0307 0.0000 0.5399 
35 5.0000 0.0307 0.0305 0.3822 
36 5.0000 0.0307 0.0305 0.3822 
37 5.0000 0.0307 0.0305 0.3822 
38 0.0000 0.0307 0.0000 0.5399 
39 5.0000 0.0307 0.0305 0.3822 
40 5.0000 0.0307 0.0305 0.3822 
41 5.0000 0.0307 0.0305 0.3822 
42 0.0000 0.0307 0.0000 0.5399 
43 5.0000 0.0307 0.0305 0.3822 
44 5.0000 0.0307 0.0305 0.3822 
45 5.0000 0.0307 0.0305 0.3822 
46 5.0000 0.0307 0.0305 0.3822 
47 5.0000 0.0307 0.0305 0.3822 
48 5.0000 0.0307 0.0305 0.3822 
51 5.0000 0.0307 0.0000 0.3970 
52 5.0000 0.0307 0.0305 0.3822 
53 0.0000 0.0307 0.0000 0.5399 
54 5.0000 0.0307 0.0305 0.3822 
55 5.0000 0.0307 0.0305 0.3822 
56 5.0000 0.0307 0.0305 0.3822 
57 5.0000 0.0307 0.0305 0.3822 
58 0.0000 0.0307 0.0000 0.5399 
run_time_after_apriori 9464.6720
global_num_modified_items: -1
num_strong_rules_by_trie: 3276


Length	    = 490 
MaxGen	    = 100 
datafrom	    = retail.dat 
sensfile	    = retail_sens_(3-itemset)(20).dat 
FIM(1)AR(2)   = 0.000 
MST	        = 0.001 
MCT	        = 0.500 
MST_discount  = 0.700 
MCT_discount  = 0.500 
sup_u		    = 88 
sup_l		    = 88 
db_size	    = 88163 

Total running time: 10037.8910
Total running time (After Apriori): 9464.6720


------------------------------------------------
Max generation               =  100 
Population size /alpha       =  40 
Parent size / mu             =  20 
Children size /lambda        =  20 
Dimension (objective space)  =  4 
mutation_type	= shuffle_random mutation 
recombination_type	= shuffle_random crossover 
mutat_prob	= 0.100 
recom_prob	= 0.950 
bit_turn_prob	= 0.200 
