# Supplementary material for: Use HypE to Hide Association Rules by Adding Items
Source: PLoS One. 2015 Jun 12;10(6):e0127834. doi: 10.1371/journal.pone.0127834 (PMC4466550; doi:10.1371/journal.pone.0127834)
Supplement: S1 Data — (ZIP) [file pone.0127834.s001.zip › Data(PLOS_ONE)/EMO_AddItem/EMO_AddItem_Experiment_data_with_dataset/Outcome11/BMS-WebView-1.dat_MST_0.0010_MCT_0.20_rules_10_obj.dat]

0 40.0000 1.9706 18.9585 4.1106 
1 40.0000 2.0019 12.5351 4.4764 
2 10.0000 2.5336 3.8665 4.5586 
3 40.0000 2.0957 10.2588 4.5720 
4 30.0000 2.2521 8.9804 4.5619 
5 30.0000 2.1896 5.6751 4.6005 
6 10.0000 2.3147 2.3386 4.5955 
9 10.0000 2.2521 3.1494 4.5787 
11 10.0000 2.3772 2.8375 4.5787 
15 30.0000 2.2208 6.3923 4.5670 
16 10.0000 2.3147 2.3386 4.5955 
17 10.0000 2.3147 3.0246 4.5686 
18 10.0000 2.3147 2.3386 4.5955 
19 10.0000 2.3147 2.3386 4.5955 
20 20.0000 2.1270 6.2052 4.5938 
21 10.0000 2.3147 2.3386 4.5955 
25 10.0000 2.3147 2.6193 4.5854 
26 10.0000 2.3459 2.6193 4.5804 
27 10.0000 2.3772 2.3386 4.5888 
29 30.0000 2.1583 6.0493 4.6072 
31 30.0000 2.2208 4.6149 4.5921 
32 10.0000 2.5649 3.5235 4.5653 
34 10.0000 2.3459 2.4322 4.5821 
35 40.0000 2.1270 14.2189 4.3975 
37 20.0000 2.2208 5.8934 4.6056 
40 10.0000 2.2834 2.9623 4.5821 
41 10.0000 2.4085 2.7752 4.5787 
42 30.0000 2.1270 10.8513 4.4797 
43 40.0000 2.0644 12.1921 4.4948 
44 40.0000 2.0019 14.4995 4.3623 
45 20.0000 2.2208 8.2632 4.5854 
47 10.0000 2.4711 3.7730 4.5653 
48 10.0000 2.3772 2.5257 4.5804 
49 10.0000 2.4085 2.7752 4.5787 
50 10.0000 2.4085 2.7752 4.5787 
51 10.0000 2.3147 2.4634 4.5871 
52 30.0000 2.1896 5.9245 4.5888 
55 10.0000 2.5649 3.5235 4.5653 
57 10.0000 2.3147 2.3386 4.5955 
58 40.0000 2.1896 12.0674 4.4780 
run_time_after_apriori 12809.6560
global_num_modified_items: -1
num_strong_rules_by_trie: 3207


Length	    = 2813 
MaxGen	    = 100 
datafrom	    = BMS-WebView-1.dat 
sensfile	    = BMS-WebView-1_sens_(3-itemset)(10).dat 
FIM(1)AR(2)   = 0.000 
MST	        = 0.001 
MCT	        = 0.200 
MST_discount  = 0.700 
MCT_discount  = 0.500 
sup_u		    = 59 
sup_l		    = 59 
db_size	    = 59602 

Total running time: 12867.6720
Total running time (After Apriori): 12809.6560


------------------------------------------------
Max generation               =  100 
Population size /alpha       =  40 
Parent size / mu             =  20 
Children size /lambda        =  20 
Dimension (objective space)  =  4 
mutation_type	= shuffle_random mutation 
recombination_type	= shuffle_random crossover 
mutat_prob	= 0.100 
recom_prob	= 0.950 
bit_turn_prob	= 0.200 
