# Supplementary material for: Use HypE to Hide Association Rules by Adding Items
Source: PLoS One. 2015 Jun 12;10(6):e0127834. doi: 10.1371/journal.pone.0127834 (PMC4466550; doi:10.1371/journal.pone.0127834)
Supplement: S1 Data — (ZIP) [file pone.0127834.s001.zip › Data(PLOS_ONE)/EMO_AddItem/EMO_AddItem_Experiment_data_with_dataset/Outcome11/BMS-WebView-1.dat_MST_0.0010_MCT_0.20_rules_20_obj.dat]

0 40.0000 4.0163 23.3863 8.8571 
1 25.0000 6.0559 10.9760 9.8352 
3 40.0000 4.1732 23.6046 8.6524 
4 35.0000 3.7967 25.5691 8.6474 
5 40.0000 4.0163 24.3218 8.6037 
6 25.0000 6.3382 8.3255 9.9175 
7 25.0000 5.9303 9.2610 9.8571 
8 35.0000 4.6125 19.8940 9.2665 
9 40.0000 4.1418 22.3262 8.9829 
12 30.0000 4.7380 16.1833 9.6926 
15 30.0000 5.3969 10.9448 9.9258 
17 25.0000 5.5224 10.0405 9.9292 
18 35.0000 3.8594 24.9766 8.6591 
19 35.0000 4.8321 15.3414 9.7312 
20 30.0000 5.9303 8.4191 9.9107 
21 25.0000 5.1145 13.9071 9.8470 
23 45.0000 3.9536 24.4153 8.8386 
24 30.0000 5.0518 13.6888 9.8201 
25 35.0000 4.5184 20.9230 9.0601 
27 35.0000 4.3615 21.1413 8.9846 
28 40.0000 4.6752 18.0231 9.5701 
29 35.0000 3.9849 27.0658 8.3303 
31 45.0000 4.1104 22.7627 9.0081 
32 50.0000 3.4829 34.7365 6.5384 
34 35.0000 5.1145 13.0964 9.7514 
35 35.0000 5.7107 9.5104 9.9409 
37 30.0000 5.1145 16.9317 9.5601 
38 35.0000 5.0518 14.9673 9.6255 
39 35.0000 4.2046 21.3595 8.9661 
46 25.0000 5.2714 11.2254 9.9091 
47 25.0000 5.8362 8.9492 9.9527 
48 20.0000 5.9931 9.3234 9.9510 
49 20.0000 5.4283 13.4082 9.8352 
50 30.0000 5.1459 14.4060 9.7111 
51 35.0000 4.7380 19.6445 9.3386 
52 45.0000 4.3615 22.4197 8.8370 
53 35.0000 4.8008 18.5532 9.4326 
55 35.0000 4.9576 15.0296 9.7799 
56 25.0000 5.3342 13.4394 9.7816 
59 25.0000 5.2087 12.0362 9.9242 
run_time_after_apriori 24965.9370
global_num_modified_items: -1
num_strong_rules_by_trie: 3207


Length	    = 6218 
MaxGen	    = 100 
datafrom	    = BMS-WebView-1.dat 
sensfile	    = BMS-WebView-1_sens_(3-itemset)(20).dat 
FIM(1)AR(2)   = 0.000 
MST	        = 0.001 
MCT	        = 0.200 
MST_discount  = 0.700 
MCT_discount  = 0.500 
sup_u		    = 59 
sup_l		    = 59 
db_size	    = 59602 

Total running time: 25024.3900
Total running time (After Apriori): 24965.9370


------------------------------------------------
Max generation               =  100 
Population size /alpha       =  40 
Parent size / mu             =  20 
Children size /lambda        =  20 
Dimension (objective space)  =  4 
mutation_type	= shuffle_random mutation 
recombination_type	= shuffle_random crossover 
mutat_prob	= 0.100 
recom_prob	= 0.950 
bit_turn_prob	= 0.200 
