# Supplementary material for: Use HypE to Hide Association Rules by Adding Items
Source: PLoS One. 2015 Jun 12;10(6):e0127834. doi: 10.1371/journal.pone.0127834 (PMC4466550; doi:10.1371/journal.pone.0127834)
Supplement: S1 Data — (ZIP) [file pone.0127834.s001.zip › Data(PLOS_ONE)/EMO_AddItem/EMO_AddItem_Experiment_data_with_dataset/Outcome11/BMS-WebView-2.dat_MST_0.0020_MCT_0.20_rules_10_obj.dat]

2 20.0000 2.9597 4.6308 3.1298 
4 0.0000 4.2191 1.2516 3.5853 
5 0.0000 4.3451 0.8761 3.6252 
6 0.0000 4.0932 1.7522 3.5427 
9 0.0000 3.1486 4.1927 3.3040 
11 10.0000 4.0302 1.9399 3.5246 
12 10.0000 3.5894 2.3780 3.4317 
13 10.0000 3.5264 2.5657 3.4408 
14 0.0000 3.9673 2.0025 3.5091 
15 20.0000 3.0227 3.6295 3.3337 
17 10.0000 3.5894 2.1902 3.4524 
18 20.0000 3.9673 2.0651 3.4975 
19 20.0000 3.1486 3.3792 3.2911 
21 0.0000 3.7154 2.3154 3.4627 
22 20.0000 3.0227 4.5682 3.1582 
23 20.0000 3.0856 3.8798 3.2330 
24 0.0000 4.2191 1.8148 3.5388 
26 20.0000 3.0856 3.5044 3.3208 
27 20.0000 3.0856 4.3179 3.1866 
28 20.0000 3.0856 3.6295 3.2511 
29 20.0000 3.3375 2.9412 3.3259 
30 0.0000 4.3451 0.8135 3.6652 
32 0.0000 4.3451 1.0013 3.6123 
33 0.0000 4.1562 0.8761 3.6781 
34 20.0000 3.0227 4.4431 3.1724 
39 10.0000 4.2821 1.5645 3.5530 
40 0.0000 4.3451 1.3767 3.5646 
41 10.0000 2.9597 3.7547 3.3311 
44 20.0000 2.9597 4.0050 3.2176 
45 20.0000 2.3929 8.8861 2.5183 
46 0.0000 4.2821 0.7509 3.6717 
47 0.0000 4.4710 1.1890 3.5865 
48 0.0000 3.1486 3.4418 3.3221 
49 20.0000 3.0227 3.8173 3.2459 
50 20.0000 3.0227 5.8198 3.0821 
54 20.0000 3.0227 5.1314 3.0834 
56 0.0000 4.5340 1.0638 3.5943 
57 0.0000 4.4710 1.1264 3.5891 
58 10.0000 3.1486 2.8786 3.3350 
59 10.0000 3.0227 4.8185 3.2279 
run_time_after_apriori 16332.3430
global_num_modified_items: -1
num_strong_rules_by_trie: 1598


Length	    = 2931 
MaxGen	    = 100 
datafrom	    = BMS-WebView-2.dat 
sensfile	    = BMS-WebView-2.dat_MST_0.002_MCT_0.20_rules_10(3-itemset)_add.dat 
FIM(1)AR(2)   = 0.000 
MST	        = 0.002 
MCT	        = 0.200 
MST_discount  = 0.700 
MCT_discount  = 0.500 
sup_u		    = 155 
sup_l		    = 155 
db_size	    = 77512 

Total running time: 16415.3430
Total running time (After Apriori): 16332.3430


------------------------------------------------
Max generation               =  100 
Population size /alpha       =  40 
Parent size / mu             =  20 
Children size /lambda        =  20 
Dimension (objective space)  =  4 
mutation_type	= shuffle_random mutation 
recombination_type	= shuffle_random crossover 
mutat_prob	= 0.100 
recom_prob	= 0.950 
bit_turn_prob	= 0.200 
