# Supplementary material for: Use HypE to Hide Association Rules by Adding Items
Source: PLoS One. 2015 Jun 12;10(6):e0127834. doi: 10.1371/journal.pone.0127834 (PMC4466550; doi:10.1371/journal.pone.0127834)
Supplement: S1 Data — (ZIP) [file pone.0127834.s001.zip › Data(PLOS_ONE)/EMO_AddItem/EMO_AddItem_Experiment_data_with_dataset/Outcome11/BMS-WebView-2.dat_MST_0.0020_MCT_0.20_rules_20_obj.dat]

0 5.0000 7.6679 0.8761 5.7256 
1 40.0000 3.0418 17.5219 3.3350 
2 25.0000 5.1331 5.8824 5.0018 
3 15.0000 6.8441 2.3780 5.6030 
4 20.0000 5.7668 4.4431 5.2211 
5 25.0000 4.4360 7.9474 4.8031 
6 15.0000 5.5133 5.1314 5.2702 
9 25.0000 6.0203 3.9424 5.4030 
10 5.0000 7.1610 2.1277 5.6585 
11 5.0000 7.5412 1.0013 5.7217 
13 20.0000 6.4005 3.2541 5.5011 
14 0.0000 7.8580 1.0013 5.7372 
18 5.0000 7.6679 1.2516 5.7036 
19 10.0000 7.0342 1.9399 5.6675 
20 20.0000 6.4639 3.0038 5.5191 
22 20.0000 4.7529 7.1965 4.8663 
25 5.0000 7.4144 1.4393 5.6753 
26 0.0000 7.4778 2.0025 5.7101 
28 15.0000 6.5906 2.5657 5.6172 
30 25.0000 4.3726 8.4481 4.7464 
31 30.0000 4.2459 8.2603 4.7683 
32 20.0000 5.0063 6.2578 4.9889 
33 15.0000 4.8796 6.5707 4.9025 
34 25.0000 4.8162 6.9462 4.9489 
35 30.0000 4.6261 7.3217 4.8418 
40 5.0000 7.2877 1.7522 5.7088 
41 10.0000 6.9075 2.3780 5.6069 
42 5.0000 7.3511 1.8773 5.6520 
43 10.0000 7.0342 2.7534 5.5862 
45 35.0000 4.1191 8.8861 4.7218 
46 15.0000 6.2104 3.9424 5.3682 
47 10.0000 7.3511 1.5019 5.7101 
50 30.0000 4.1825 10.0125 4.5348 
53 15.0000 5.7668 4.3805 5.3192 
54 15.0000 6.0837 3.3792 5.4598 
55 40.0000 3.9290 9.8248 4.4600 
56 40.0000 4.1825 8.3229 4.7115 
57 35.0000 3.9924 9.8248 4.4806 
58 35.0000 4.2459 9.1364 4.6806 
59 20.0000 6.7807 2.8160 5.5166 
run_time_after_apriori 25047.5310
global_num_modified_items: -1
num_strong_rules_by_trie: 1598


Length	    = 4587 
MaxGen	    = 100 
datafrom	    = BMS-WebView-2.dat 
sensfile	    = BMS-WebView-2.dat_MST_0.002_MCT_0.20_rules_20(3-itemset)_add.dat 
FIM(1)AR(2)   = 0.000 
MST	        = 0.002 
MCT	        = 0.200 
MST_discount  = 0.700 
MCT_discount  = 0.500 
sup_u		    = 155 
sup_l		    = 155 
db_size	    = 77512 

Total running time: 25131.1250
Total running time (After Apriori): 25047.5310


------------------------------------------------
Max generation               =  100 
Population size /alpha       =  40 
Parent size / mu             =  20 
Children size /lambda        =  20 
Dimension (objective space)  =  4 
mutation_type	= shuffle_random mutation 
recombination_type	= shuffle_random crossover 
mutat_prob	= 0.100 
recom_prob	= 0.950 
bit_turn_prob	= 0.200 
