# Supplementary material for: Use HypE to Hide Association Rules by Adding Items
Source: PLoS One. 2015 Jun 12;10(6):e0127834. doi: 10.1371/journal.pone.0127834 (PMC4466550; doi:10.1371/journal.pone.0127834)
Supplement: S1 Data — (ZIP) [file pone.0127834.s001.zip › Data(PLOS_ONE)/EMO_AddItem/EMO_AddItem_Experiment_data_with_dataset/Outcome11/retail.dat_MST_0.0010_MCT_0.50_rules_20_obj.dat]

0 5.0000 0.0307 0.0305 0.3822 
9 0.0000 0.0307 0.0000 0.4866 
11 0.0000 0.0307 0.0000 0.4866 
12 0.0000 0.0307 0.0000 0.4866 
13 0.0000 0.0307 0.0000 0.4866 
14 0.0000 0.0307 0.0000 0.4866 
15 0.0000 0.0307 0.0000 0.4866 
16 0.0000 0.0307 0.0000 0.4866 
17 0.0000 0.0307 0.0000 0.4866 
19 0.0000 0.0307 0.0000 0.4866 
22 0.0000 0.0307 0.0000 0.4866 
25 0.0000 0.0307 0.0000 0.4866 
26 0.0000 0.0307 0.0000 0.4866 
28 0.0000 0.0307 0.0000 0.4866 
29 0.0000 0.0307 0.0000 0.4866 
32 0.0000 0.0307 0.0000 0.4866 
33 0.0000 0.0307 0.0000 0.4866 
35 0.0000 0.0307 0.0000 0.4866 
36 0.0000 0.0307 0.0000 0.4866 
37 0.0000 0.0307 0.0000 0.4866 
38 0.0000 0.0307 0.0000 0.4866 
39 5.0000 0.0307 0.0000 0.4163 
41 0.0000 0.0307 0.0000 0.4866 
42 0.0000 0.0307 0.0000 0.4866 
43 0.0000 0.0307 0.0000 0.4866 
44 0.0000 0.0307 0.0000 0.4866 
45 0.0000 0.0307 0.0000 0.4866 
46 0.0000 0.0307 0.0000 0.4866 
47 0.0000 0.0307 0.0000 0.4866 
48 0.0000 0.0307 0.0000 0.4866 
49 0.0000 0.0307 0.0000 0.4866 
50 0.0000 0.0307 0.0000 0.4866 
51 0.0000 0.0307 0.0000 0.4866 
52 0.0000 0.0307 0.0000 0.4866 
53 0.0000 0.0307 0.0000 0.4866 
54 0.0000 0.0307 0.0000 0.4866 
55 0.0000 0.0307 0.0000 0.4866 
56 0.0000 0.0307 0.0000 0.4866 
57 0.0000 0.0307 0.0000 0.4866 
58 0.0000 0.0307 0.0000 0.4866 
run_time_after_apriori 9468.3590
global_num_modified_items: -1
num_strong_rules_by_trie: 3276


Length	    = 490 
MaxGen	    = 100 
datafrom	    = retail.dat 
sensfile	    = retail_sens_(3-itemset)(20).dat 
FIM(1)AR(2)   = 0.000 
MST	        = 0.001 
MCT	        = 0.500 
MST_discount  = 0.700 
MCT_discount  = 0.500 
sup_u		    = 88 
sup_l		    = 88 
db_size	    = 88163 

Total running time: 10041.4370
Total running time (After Apriori): 9468.3590


------------------------------------------------
Max generation               =  100 
Population size /alpha       =  40 
Parent size / mu             =  20 
Children size /lambda        =  20 
Dimension (objective space)  =  4 
mutation_type	= shuffle_random mutation 
recombination_type	= shuffle_random crossover 
mutat_prob	= 0.100 
recom_prob	= 0.950 
bit_turn_prob	= 0.200 
