# Supplementary material for: Use HypE to Hide Association Rules by Adding Items
Source: PLoS One. 2015 Jun 12;10(6):e0127834. doi: 10.1371/journal.pone.0127834 (PMC4466550; doi:10.1371/journal.pone.0127834)
Supplement: S1 Data — (ZIP) [file pone.0127834.s001.zip › Data(PLOS_ONE)/EMO_AddItem/EMO_AddItem_Experiment_data_with_dataset/Outcome12/BMS-WebView-1.dat_MST_0.0010_MCT_0.20_rules_10_obj.dat]

0 40.0000 1.9706 18.9585 4.1106 
1 10.0000 2.5336 2.6193 4.6274 
2 10.0000 2.2834 2.8064 4.6257 
4 0.0000 2.2834 2.9623 4.6190 
5 30.0000 2.2834 5.1138 4.6005 
9 10.0000 2.3772 3.2741 4.6089 
11 20.0000 2.5649 3.6483 4.5955 
16 20.0000 2.4711 3.3988 4.6022 
18 10.0000 2.5023 3.0558 4.5988 
21 0.0000 2.5962 3.2429 4.6089 
22 0.0000 2.3459 2.8375 4.6106 
23 10.0000 2.3147 2.8375 4.6240 
24 10.0000 2.4398 3.3988 4.6072 
25 0.0000 2.3147 2.8687 4.6190 
26 20.0000 2.4711 3.2429 4.6039 
27 10.0000 2.2521 2.8687 4.6190 
28 30.0000 2.5336 4.2095 4.5837 
29 0.0000 2.2521 2.8999 4.6358 
31 20.0000 2.3459 3.3676 4.6039 
34 0.0000 2.2521 3.0246 4.6290 
35 20.0000 2.4085 3.2741 4.6056 
38 10.0000 2.4711 2.7752 4.6072 
39 10.0000 2.4085 2.9623 4.6089 
40 0.0000 2.3147 3.0246 4.6173 
42 0.0000 2.3459 2.6816 4.6156 
43 20.0000 2.2208 9.0115 4.5753 
44 20.0000 2.3147 3.5547 4.5988 
47 0.0000 2.2834 2.7752 4.6341 
48 0.0000 2.2834 2.7752 4.6341 
49 10.0000 2.5336 2.6193 4.6274 
50 0.0000 2.3459 2.7440 4.6139 
51 20.0000 2.2208 6.2052 4.5804 
52 10.0000 2.5336 2.9935 4.6056 
53 0.0000 2.3459 2.7440 4.6139 
54 40.0000 2.0332 13.1899 4.4814 
55 20.0000 2.1896 6.2987 4.6123 
56 20.0000 2.5023 3.0246 4.6056 
57 10.0000 2.2521 2.8687 4.6190 
58 40.0000 2.0644 12.5974 4.4831 
59 20.0000 2.4085 3.8665 4.5888 
run_time_after_apriori 12337.0620
global_num_modified_items: -1
num_strong_rules_by_trie: 3207


Length	    = 2813 
MaxGen	    = 100 
datafrom	    = BMS-WebView-1.dat 
sensfile	    = BMS-WebView-1_sens_(3-itemset)(10).dat 
FIM(1)AR(2)   = 0.000 
MST	        = 0.001 
MCT	        = 0.200 
MST_discount  = 0.700 
MCT_discount  = 0.500 
sup_u		    = 59 
sup_l		    = 59 
db_size	    = 59602 

Total running time: 12395.9060
Total running time (After Apriori): 12337.0620


------------------------------------------------
Max generation               =  100 
Population size /alpha       =  40 
Parent size / mu             =  20 
Children size /lambda        =  20 
Dimension (objective space)  =  4 
mutation_type	= shuffle_random mutation 
recombination_type	= shuffle_random crossover 
mutat_prob	= 0.100 
recom_prob	= 0.950 
bit_turn_prob	= 0.200 
