# Supplementary material for: Use HypE to Hide Association Rules by Adding Items
Source: PLoS One. 2015 Jun 12;10(6):e0127834. doi: 10.1371/journal.pone.0127834 (PMC4466550; doi:10.1371/journal.pone.0127834)
Supplement: S1 Data — (ZIP) [file pone.0127834.s001.zip › Data(PLOS_ONE)/EMO_AddItem/EMO_AddItem_Experiment_data_with_dataset/Outcome12/BMS-WebView-1.dat_MST_0.0010_MCT_0.20_rules_20_obj.dat]

3 40.0000 4.5497 21.2972 9.0467 
4 30.0000 5.6479 11.0384 9.8537 
6 30.0000 4.4870 23.3552 8.9846 
7 35.0000 5.4283 12.0674 9.9074 
8 25.0000 5.5224 11.6932 9.8722 
10 15.0000 6.0245 10.5083 9.8822 
11 40.0000 5.1145 15.4350 9.7077 
12 35.0000 4.9576 17.7736 9.5668 
13 15.0000 6.0245 10.5083 9.8822 
14 35.0000 4.8635 17.9295 9.5349 
16 35.0000 5.9303 12.3168 9.8151 
19 15.0000 6.5265 9.0739 9.9007 
20 40.0000 4.7694 18.6467 9.5114 
23 45.0000 4.1732 23.3863 8.6876 
24 20.0000 6.4324 8.6685 9.9175 
25 40.0000 4.5811 21.4219 8.9141 
26 25.0000 5.3028 14.1254 9.8436 
27 30.0000 5.8676 10.0717 9.8722 
30 40.0000 4.2987 21.9520 8.9376 
32 30.0000 5.8990 9.7287 9.8906 
34 25.0000 6.2441 9.1674 9.8403 
35 40.0000 4.1104 25.0702 8.6574 
36 35.0000 5.4597 14.1877 9.7597 
37 25.0000 5.7107 10.5083 9.8638 
38 20.0000 5.8048 12.0362 9.9326 
39 30.0000 4.2987 23.9164 9.0031 
41 35.0000 3.9536 24.1659 8.7313 
42 25.0000 4.8635 19.4886 9.5450 
43 50.0000 3.4829 34.7365 6.5384 
44 30.0000 5.9931 9.4481 9.9057 
46 40.0000 5.0832 17.1188 9.5953 
47 40.0000 4.3928 21.7337 9.0031 
48 35.0000 5.0518 15.4662 9.7514 
50 40.0000 4.5811 20.5176 9.5248 
53 20.0000 6.0559 10.1029 9.8470 
54 30.0000 5.2087 14.5931 9.8302 
56 30.0000 4.7380 19.1768 9.5399 
57 35.0000 4.0791 23.7605 8.9527 
58 25.0000 6.1814 8.6997 9.9258 
59 30.0000 6.1500 8.6062 9.9124 
run_time_after_apriori 24345.0470
global_num_modified_items: -1
num_strong_rules_by_trie: 3207


Length	    = 6218 
MaxGen	    = 100 
datafrom	    = BMS-WebView-1.dat 
sensfile	    = BMS-WebView-1_sens_(3-itemset)(20).dat 
FIM(1)AR(2)   = 0.000 
MST	        = 0.001 
MCT	        = 0.200 
MST_discount  = 0.700 
MCT_discount  = 0.500 
sup_u		    = 59 
sup_l		    = 59 
db_size	    = 59602 

Total running time: 24403.7190
Total running time (After Apriori): 24345.0470


------------------------------------------------
Max generation               =  100 
Population size /alpha       =  40 
Parent size / mu             =  20 
Children size /lambda        =  20 
Dimension (objective space)  =  4 
mutation_type	= shuffle_random mutation 
recombination_type	= shuffle_random crossover 
mutat_prob	= 0.100 
recom_prob	= 0.950 
bit_turn_prob	= 0.200 
