# Supplementary material for: Use HypE to Hide Association Rules by Adding Items
Source: PLoS One. 2015 Jun 12;10(6):e0127834. doi: 10.1371/journal.pone.0127834 (PMC4466550; doi:10.1371/journal.pone.0127834)
Supplement: S1 Data — (ZIP) [file pone.0127834.s001.zip › Data(PLOS_ONE)/EMO_AddItem/EMO_AddItem_Experiment_data_with_dataset/Outcome12/BMS-WebView-2.dat_MST_0.0020_MCT_0.20_rules_10_obj.dat]

0 20.0000 2.3929 8.8861 2.5183 
2 0.0000 4.6599 0.9387 3.6962 
3 0.0000 4.6599 0.9387 3.6962 
4 0.0000 4.7859 0.5632 3.6988 
5 20.0000 2.3929 8.8861 2.5183 
9 0.0000 4.9748 0.7509 3.6898 
10 0.0000 4.5340 1.3767 3.7104 
13 0.0000 4.6599 0.5006 3.7014 
15 0.0000 4.9748 0.5006 3.6988 
16 0.0000 4.9748 0.5006 3.6988 
18 0.0000 4.7859 0.8761 3.6936 
21 0.0000 4.7859 1.0638 3.6885 
22 20.0000 3.4635 3.3792 3.3879 
23 0.0000 4.7229 1.3767 3.6910 
26 20.0000 3.5894 2.8160 3.3995 
27 0.0000 4.8489 0.7509 3.6949 
28 20.0000 3.5264 3.0038 3.3517 
29 0.0000 4.8489 0.9387 3.6923 
30 0.0000 5.0378 0.6258 3.6936 
32 20.0000 2.3929 8.8861 2.5183 
33 0.0000 4.7229 0.6258 3.6988 
34 0.0000 4.7859 0.5006 3.7001 
35 0.0000 4.9118 1.0013 3.6846 
36 0.0000 4.8489 0.4380 3.7027 
38 20.0000 3.3375 3.6921 3.3711 
41 0.0000 4.9748 0.5006 3.6988 
43 0.0000 4.9748 0.5006 3.6988 
44 0.0000 4.5340 1.3767 3.7104 
45 0.0000 4.9118 0.8135 3.6910 
46 0.0000 4.9748 0.5006 3.6988 
47 0.0000 5.0378 0.6258 3.6936 
48 0.0000 4.9748 0.5006 3.6988 
49 0.0000 4.9748 0.5006 3.6988 
50 0.0000 4.9118 0.5632 3.6975 
51 0.0000 4.9748 0.6258 3.6949 
52 0.0000 4.7859 0.5006 3.7001 
54 0.0000 4.6599 0.9387 3.6962 
55 0.0000 4.9748 0.5006 3.6988 
56 0.0000 4.9748 0.5006 3.6988 
57 10.0000 3.4635 3.4418 3.3401 
run_time_after_apriori 15122.7340
global_num_modified_items: -1
num_strong_rules_by_trie: 1598


Length	    = 2931 
MaxGen	    = 100 
datafrom	    = BMS-WebView-2.dat 
sensfile	    = BMS-WebView-2.dat_MST_0.002_MCT_0.20_rules_10(3-itemset)_add.dat 
FIM(1)AR(2)   = 0.000 
MST	        = 0.002 
MCT	        = 0.200 
MST_discount  = 0.700 
MCT_discount  = 0.500 
sup_u		    = 155 
sup_l		    = 155 
db_size	    = 77512 

Total running time: 15204.8440
Total running time (After Apriori): 15122.7340


------------------------------------------------
Max generation               =  100 
Population size /alpha       =  40 
Parent size / mu             =  20 
Children size /lambda        =  20 
Dimension (objective space)  =  4 
mutation_type	= shuffle_random mutation 
recombination_type	= shuffle_random crossover 
mutat_prob	= 0.100 
recom_prob	= 0.950 
bit_turn_prob	= 0.200 
