# Supplementary material for: Use HypE to Hide Association Rules by Adding Items
Source: PLoS One. 2015 Jun 12;10(6):e0127834. doi: 10.1371/journal.pone.0127834 (PMC4466550; doi:10.1371/journal.pone.0127834)
Supplement: S1 Data — (ZIP) [file pone.0127834.s001.zip › Data(PLOS_ONE)/EMO_AddItem/EMO_AddItem_Experiment_data_with_dataset/Outcome12/BMS-WebView-2.dat_MST_0.0020_MCT_0.20_rules_20_obj.dat]

0 5.0000 6.9075 2.3780 5.6327 
2 20.0000 6.6540 2.4406 5.6340 
3 5.0000 7.6679 1.2516 5.7062 
4 25.0000 4.7529 7.1965 4.9476 
5 15.0000 5.8935 3.2541 5.4688 
6 5.0000 7.4778 1.0638 5.7759 
7 25.0000 5.1965 5.6946 5.0728 
8 20.0000 4.8162 6.9462 4.9450 
9 10.0000 6.7807 2.6283 5.5888 
10 15.0000 6.8441 2.0025 5.6856 
12 0.0000 7.7313 0.7509 5.7514 
13 5.0000 7.2877 1.4393 5.7294 
15 15.0000 6.7807 2.3780 5.5798 
16 15.0000 5.9569 4.0676 5.3579 
17 35.0000 5.0063 6.0701 5.0121 
18 15.0000 7.0976 1.5645 5.7178 
21 20.0000 5.0063 6.6959 4.9257 
22 25.0000 5.8302 4.3179 5.4314 
24 20.0000 4.7529 7.6345 4.9076 
25 25.0000 4.2459 8.2603 4.7786 
26 25.0000 4.6261 7.7597 4.7838 
27 40.0000 3.9290 10.6383 4.3800 
29 35.0000 4.0558 9.9499 4.5296 
30 40.0000 3.9924 9.8874 4.4974 
33 45.0000 4.1191 9.5745 4.5580 
34 10.0000 7.1610 2.1902 5.6224 
36 35.0000 4.4360 7.8849 4.8122 
37 30.0000 4.0558 10.0125 4.5851 
40 40.0000 3.0418 17.5219 3.3350 
42 0.0000 7.7313 1.5645 5.7359 
43 5.0000 7.6046 0.8761 5.7630 
46 35.0000 4.8162 7.1965 4.8483 
47 15.0000 5.0063 6.8210 4.9734 
49 15.0000 6.5906 2.8786 5.5230 
50 15.0000 6.3371 3.0038 5.5682 
53 5.0000 7.0976 2.2528 5.7036 
55 15.0000 4.9430 7.0088 5.0173 
56 30.0000 4.9430 6.4456 5.0018 
57 15.0000 6.4639 2.6909 5.6056 
58 0.0000 7.5412 1.5019 5.7527 
run_time_after_apriori 24669.1720
global_num_modified_items: -1
num_strong_rules_by_trie: 1598


Length	    = 4587 
MaxGen	    = 100 
datafrom	    = BMS-WebView-2.dat 
sensfile	    = BMS-WebView-2.dat_MST_0.002_MCT_0.20_rules_20(3-itemset)_add.dat 
FIM(1)AR(2)   = 0.000 
MST	        = 0.002 
MCT	        = 0.200 
MST_discount  = 0.700 
MCT_discount  = 0.500 
sup_u		    = 155 
sup_l		    = 155 
db_size	    = 77512 

Total running time: 24752.2650
Total running time (After Apriori): 24669.1720


------------------------------------------------
Max generation               =  100 
Population size /alpha       =  40 
Parent size / mu             =  20 
Children size /lambda        =  20 
Dimension (objective space)  =  4 
mutation_type	= shuffle_random mutation 
recombination_type	= shuffle_random crossover 
mutat_prob	= 0.100 
recom_prob	= 0.950 
bit_turn_prob	= 0.200 
