# Supplementary material for: Use HypE to Hide Association Rules by Adding Items
Source: PLoS One. 2015 Jun 12;10(6):e0127834. doi: 10.1371/journal.pone.0127834 (PMC4466550; doi:10.1371/journal.pone.0127834)
Supplement: S1 Data — (ZIP) [file pone.0127834.s001.zip › Data(PLOS_ONE)/EMO_AddItem/EMO_AddItem_Experiment_data_with_dataset/Outcome12/retail.dat_MST_0.0010_MCT_0.50_rules_20_obj.dat]

0 5.0000 0.0307 0.0305 0.3822 
1 5.0000 0.0307 0.0305 0.3822 
2 5.0000 0.0307 0.0305 0.3822 
3 5.0000 0.0307 0.0305 0.3822 
5 5.0000 0.0307 0.0000 0.4106 
7 5.0000 0.0307 0.0305 0.3822 
10 5.0000 0.0307 0.0305 0.3822 
11 0.0000 0.0614 0.0000 0.5478 
12 0.0000 0.0614 0.0000 0.5478 
13 5.0000 0.0307 0.0305 0.3822 
15 5.0000 0.0307 0.0305 0.3822 
18 5.0000 0.0307 0.0305 0.3822 
21 0.0000 0.0614 0.0000 0.5478 
22 5.0000 0.0307 0.0305 0.3822 
24 5.0000 0.0307 0.0305 0.3822 
27 5.0000 0.0307 0.0305 0.3822 
29 5.0000 0.0307 0.0305 0.3822 
30 5.0000 0.0307 0.0305 0.3822 
32 5.0000 0.0307 0.0305 0.3822 
33 5.0000 0.0307 0.0305 0.3822 
34 5.0000 0.0307 0.0305 0.3822 
36 5.0000 0.0307 0.0305 0.3822 
37 5.0000 0.0307 0.0305 0.3822 
38 5.0000 0.0307 0.0305 0.3822 
39 5.0000 0.0307 0.0305 0.3822 
41 5.0000 0.0307 0.0305 0.3822 
43 0.0000 0.0614 0.0000 0.5478 
44 5.0000 0.0307 0.0305 0.3822 
47 0.0000 0.0614 0.0000 0.5478 
48 0.0000 0.0614 0.0000 0.5478 
49 5.0000 0.0307 0.0305 0.3822 
50 5.0000 0.0307 0.0305 0.3822 
51 5.0000 0.0307 0.0305 0.3822 
52 5.0000 0.0307 0.0305 0.3822 
54 0.0000 0.0614 0.0000 0.5478 
55 0.0000 0.0614 0.0000 0.5478 
56 0.0000 0.0614 0.0000 0.5478 
57 5.0000 0.0307 0.0305 0.3822 
58 5.0000 0.0307 0.0305 0.3822 
59 5.0000 0.0307 0.0305 0.3822 
run_time_after_apriori 9497.8910
global_num_modified_items: -1
num_strong_rules_by_trie: 3276


Length	    = 490 
MaxGen	    = 100 
datafrom	    = retail.dat 
sensfile	    = retail_sens_(3-itemset)(20).dat 
FIM(1)AR(2)   = 0.000 
MST	        = 0.001 
MCT	        = 0.500 
MST_discount  = 0.700 
MCT_discount  = 0.500 
sup_u		    = 88 
sup_l		    = 88 
db_size	    = 88163 

Total running time: 10066.6880
Total running time (After Apriori): 9497.8910


------------------------------------------------
Max generation               =  100 
Population size /alpha       =  40 
Parent size / mu             =  20 
Children size /lambda        =  20 
Dimension (objective space)  =  4 
mutation_type	= shuffle_random mutation 
recombination_type	= shuffle_random crossover 
mutat_prob	= 0.100 
recom_prob	= 0.950 
bit_turn_prob	= 0.200 
