# Supplementary material for: Use HypE to Hide Association Rules by Adding Items
Source: PLoS One. 2015 Jun 12;10(6):e0127834. doi: 10.1371/journal.pone.0127834 (PMC4466550; doi:10.1371/journal.pone.0127834)
Supplement: S1 Data — (ZIP) [file pone.0127834.s001.zip › Data(PLOS_ONE)/EMO_AddItem/EMO_AddItem_Experiment_data_with_dataset/Outcome13/BMS-WebView-1.dat_MST_0.0010_MCT_0.20_rules_10_obj.dat]

0 40.0000 1.9706 18.9585 4.1106 
2 10.0000 2.3772 2.0268 4.6056 
3 20.0000 2.5023 2.1515 4.5988 
4 10.0000 2.4711 2.2763 4.5955 
5 20.0000 2.4085 2.2763 4.5904 
7 10.0000 2.5336 2.2139 4.5904 
8 30.0000 2.3147 5.2697 4.5988 
9 10.0000 2.3772 2.4010 4.5904 
11 40.0000 2.0019 11.8491 4.4780 
12 10.0000 2.4085 1.8709 4.6106 
14 30.0000 2.3772 1.9645 4.5955 
15 40.0000 2.0332 11.6620 4.5099 
18 10.0000 2.4398 2.4634 4.5837 
19 40.0000 2.1896 5.7374 4.6257 
21 10.0000 2.3772 1.9021 4.6022 
23 10.0000 2.4711 1.9645 4.6005 
25 50.0000 2.2834 5.4256 4.6039 
29 10.0000 2.4085 1.7462 4.6123 
31 20.0000 2.4085 1.7774 4.6039 
33 20.0000 2.4398 2.0580 4.5837 
34 20.0000 2.2521 4.6461 4.6391 
35 10.0000 2.3147 2.1827 4.6022 
36 10.0000 2.2834 3.3988 4.6324 
37 10.0000 2.4085 1.8085 4.6039 
40 10.0000 2.2208 4.1472 4.6408 
42 10.0000 2.3772 1.8397 4.6190 
43 10.0000 2.3772 1.8397 4.6190 
44 10.0000 2.5649 2.2451 4.5871 
45 10.0000 2.4085 1.9956 4.5921 
46 20.0000 2.2834 2.0580 4.6139 
47 30.0000 2.0644 11.9738 4.4948 
48 10.0000 2.5649 2.2451 4.5871 
50 10.0000 2.5649 2.2451 4.5871 
51 10.0000 2.3147 2.1827 4.6022 
52 10.0000 2.3772 1.8397 4.6190 
53 40.0000 2.1583 7.3589 4.6139 
54 10.0000 2.3459 2.0268 4.5988 
56 10.0000 2.5336 2.4010 4.5871 
58 40.0000 2.1270 10.6642 4.4898 
59 40.0000 2.2208 10.6018 4.4915 
run_time_after_apriori 12257.8900
global_num_modified_items: -1
num_strong_rules_by_trie: 3207


Length	    = 2813 
MaxGen	    = 100 
datafrom	    = BMS-WebView-1.dat 
sensfile	    = BMS-WebView-1_sens_(3-itemset)(10).dat 
FIM(1)AR(2)   = 0.000 
MST	        = 0.001 
MCT	        = 0.200 
MST_discount  = 0.700 
MCT_discount  = 0.500 
sup_u		    = 59 
sup_l		    = 59 
db_size	    = 59602 

Total running time: 12316.2960
Total running time (After Apriori): 12257.8900


------------------------------------------------
Max generation               =  100 
Population size /alpha       =  40 
Parent size / mu             =  20 
Children size /lambda        =  20 
Dimension (objective space)  =  4 
mutation_type	= shuffle_random mutation 
recombination_type	= shuffle_random crossover 
mutat_prob	= 0.100 
recom_prob	= 0.950 
bit_turn_prob	= 0.200 
