# Supplementary material for: Use HypE to Hide Association Rules by Adding Items
Source: PLoS One. 2015 Jun 12;10(6):e0127834. doi: 10.1371/journal.pone.0127834 (PMC4466550; doi:10.1371/journal.pone.0127834)
Supplement: S1 Data — (ZIP) [file pone.0127834.s001.zip › Data(PLOS_ONE)/EMO_AddItem/EMO_AddItem_Experiment_data_with_dataset/Outcome13/BMS-WebView-1.dat_MST_0.0010_MCT_0.20_rules_20_obj.dat]

0 35.0000 4.5497 19.9252 9.5064 
2 30.0000 5.8990 8.5438 9.9175 
3 40.0000 4.3615 22.0455 8.9309 
4 35.0000 5.2400 13.6264 9.7111 
6 35.0000 4.6752 18.1790 9.4191 
8 35.0000 3.8594 26.2239 8.2313 
9 25.0000 5.0518 13.1275 9.9292 
11 40.0000 3.9222 23.7605 8.9527 
13 35.0000 5.8990 11.5684 9.8118 
14 35.0000 4.0477 23.0745 8.8923 
16 40.0000 4.2987 21.6090 8.9863 
17 40.0000 5.3028 14.2813 9.6423 
18 30.0000 5.0204 18.5220 9.2832 
19 30.0000 5.4283 9.7287 9.9124 
21 50.0000 3.4829 34.7365 6.5384 
22 40.0000 4.9890 14.5619 9.7631 
25 35.0000 5.3028 11.2254 9.8386 
27 35.0000 4.4242 22.5133 8.8806 
28 35.0000 3.6712 28.9055 7.9226 
29 45.0000 3.7339 28.9991 7.8756 
31 40.0000 4.6125 19.3015 9.4410 
32 35.0000 5.9931 8.4503 9.8856 
34 35.0000 4.0477 23.9476 8.4980 
35 30.0000 4.3301 25.0390 8.8789 
40 40.0000 4.9263 16.4952 9.5500 
41 35.0000 5.0832 12.8781 9.8688 
42 45.0000 5.0518 17.7736 9.4695 
43 30.0000 4.2673 22.6380 8.9460 
44 30.0000 5.5224 9.5104 9.9208 
45 35.0000 4.0791 23.0433 8.7044 
46 30.0000 5.6166 9.5728 9.8537 
47 30.0000 4.8949 14.9984 9.8218 
48 40.0000 4.8635 17.2435 9.6255 
49 25.0000 5.1773 16.2769 9.6775 
50 45.0000 4.1104 22.8874 8.9812 
55 35.0000 4.7066 19.1144 9.2547 
56 25.0000 5.2400 11.5996 9.9191 
57 50.0000 4.3928 21.2348 9.0265 
58 25.0000 5.7421 8.7933 9.8856 
59 40.0000 3.8908 25.6002 8.2799 
run_time_after_apriori 25273.3600
global_num_modified_items: -1
num_strong_rules_by_trie: 3207


Length	    = 6218 
MaxGen	    = 100 
datafrom	    = BMS-WebView-1.dat 
sensfile	    = BMS-WebView-1_sens_(3-itemset)(20).dat 
FIM(1)AR(2)   = 0.000 
MST	        = 0.001 
MCT	        = 0.200 
MST_discount  = 0.700 
MCT_discount  = 0.500 
sup_u		    = 59 
sup_l		    = 59 
db_size	    = 59602 

Total running time: 25331.3280
Total running time (After Apriori): 25273.3600


------------------------------------------------
Max generation               =  100 
Population size /alpha       =  40 
Parent size / mu             =  20 
Children size /lambda        =  20 
Dimension (objective space)  =  4 
mutation_type	= shuffle_random mutation 
recombination_type	= shuffle_random crossover 
mutat_prob	= 0.100 
recom_prob	= 0.950 
bit_turn_prob	= 0.200 
