# Supplementary material for: Use HypE to Hide Association Rules by Adding Items
Source: PLoS One. 2015 Jun 12;10(6):e0127834. doi: 10.1371/journal.pone.0127834 (PMC4466550; doi:10.1371/journal.pone.0127834)
Supplement: S1 Data — (ZIP) [file pone.0127834.s001.zip › Data(PLOS_ONE)/EMO_AddItem/EMO_AddItem_Experiment_data_with_dataset/Outcome13/BMS-WebView-2.dat_MST_0.0020_MCT_0.20_rules_10_obj.dat]

1 20.0000 3.1486 3.3166 3.3130 
2 10.0000 3.8413 2.4406 3.4937 
3 20.0000 3.0856 5.0063 3.0976 
6 20.0000 3.0856 3.4418 3.2872 
7 10.0000 4.4081 0.5632 3.6472 
8 0.0000 3.9673 1.9399 3.5001 
9 0.0000 4.0932 1.6270 3.5517 
10 0.0000 4.3451 1.5645 3.5698 
11 0.0000 3.8413 2.3780 3.5465 
12 0.0000 4.2821 1.5019 3.5788 
13 10.0000 3.9043 1.7522 3.5749 
14 0.0000 3.5894 2.5657 3.4330 
18 20.0000 2.3929 8.8861 2.5183 
20 20.0000 3.2116 3.2541 3.3208 
21 0.0000 4.4081 0.5632 3.6820 
22 10.0000 4.0302 2.3780 3.4640 
23 20.0000 3.1486 4.0050 3.2150 
27 20.0000 2.9597 4.3179 3.2485 
30 10.0000 3.9043 1.8773 3.5453 
31 10.0000 3.1486 3.5670 3.2421 
32 0.0000 4.3451 1.1890 3.6033 
33 0.0000 3.2116 3.5044 3.3427 
34 0.0000 4.1562 0.7509 3.6575 
35 0.0000 4.3451 0.6258 3.6807 
36 0.0000 4.1562 0.7509 3.6575 
41 30.0000 3.0227 4.1302 3.2047 
42 0.0000 4.5340 0.7509 3.6214 
43 10.0000 4.0302 2.0025 3.4743 
44 0.0000 4.2821 1.3767 3.5827 
45 10.0000 3.4005 3.3166 3.2756 
46 10.0000 3.0227 3.8173 3.2718 
47 20.0000 3.0227 4.5056 3.1969 
48 0.0000 4.0302 1.8148 3.5298 
50 20.0000 2.9597 3.6921 3.2782 
51 20.0000 3.0227 4.5682 3.1015 
53 20.0000 2.3929 8.8861 2.5183 
54 0.0000 3.3375 3.9424 3.3208 
56 10.0000 3.2746 2.8786 3.3234 
57 10.0000 4.1562 1.6896 3.5336 
58 0.0000 4.5340 1.1264 3.6175 
run_time_after_apriori 16192.3910
global_num_modified_items: -1
num_strong_rules_by_trie: 1598


Length	    = 2931 
MaxGen	    = 100 
datafrom	    = BMS-WebView-2.dat 
sensfile	    = BMS-WebView-2.dat_MST_0.002_MCT_0.20_rules_10(3-itemset)_add.dat 
FIM(1)AR(2)   = 0.000 
MST	        = 0.002 
MCT	        = 0.200 
MST_discount  = 0.700 
MCT_discount  = 0.500 
sup_u		    = 155 
sup_l		    = 155 
db_size	    = 77512 

Total running time: 16275.0940
Total running time (After Apriori): 16192.3910


------------------------------------------------
Max generation               =  100 
Population size /alpha       =  40 
Parent size / mu             =  20 
Children size /lambda        =  20 
Dimension (objective space)  =  4 
mutation_type	= shuffle_random mutation 
recombination_type	= shuffle_random crossover 
mutat_prob	= 0.100 
recom_prob	= 0.950 
bit_turn_prob	= 0.200 
