# Supplementary material for: Use HypE to Hide Association Rules by Adding Items
Source: PLoS One. 2015 Jun 12;10(6):e0127834. doi: 10.1371/journal.pone.0127834 (PMC4466550; doi:10.1371/journal.pone.0127834)
Supplement: S1 Data — (ZIP) [file pone.0127834.s001.zip › Data(PLOS_ONE)/EMO_AddItem/EMO_AddItem_Experiment_data_with_dataset/Outcome13/BMS-WebView-2.dat_MST_0.0020_MCT_0.20_rules_20_obj.dat]

1 15.0000 4.9430 6.0701 5.0405 
5 35.0000 4.3726 8.0726 4.8522 
6 15.0000 7.0342 2.1277 5.6043 
7 25.0000 6.7807 2.1902 5.6494 
8 10.0000 6.6540 2.5657 5.6262 
10 5.0000 7.4144 1.7522 5.6559 
12 20.0000 5.1331 5.9449 5.0212 
13 25.0000 5.9569 4.4431 5.4275 
14 30.0000 4.6261 8.0100 4.7941 
17 30.0000 4.4360 8.0100 4.8418 
19 20.0000 4.8796 7.5094 4.8986 
21 20.0000 4.9430 6.5081 4.9928 
23 40.0000 4.5627 7.3842 4.8663 
24 15.0000 6.0837 3.8173 5.4146 
26 0.0000 7.5412 0.9387 5.7191 
27 0.0000 7.7313 0.6884 5.7449 
28 10.0000 6.7174 2.4406 5.5953 
29 20.0000 6.0203 4.3805 5.3785 
30 0.0000 7.3511 1.2516 5.7333 
32 15.0000 5.0063 7.0713 4.9708 
33 30.0000 4.6895 7.6971 4.8328 
34 25.0000 4.8162 7.0713 4.9063 
35 5.0000 7.0342 1.9399 5.6753 
36 25.0000 4.5627 7.7597 4.9089 
37 35.0000 4.0558 9.6996 4.4987 
38 30.0000 3.8657 10.2003 4.4896 
39 15.0000 6.4639 2.6909 5.5566 
43 15.0000 6.1470 3.4418 5.4508 
44 15.0000 6.0203 3.5670 5.4340 
45 5.0000 6.9708 2.5657 5.5927 
46 15.0000 6.5272 3.1289 5.5062 
47 10.0000 6.7174 3.0038 5.5617 
48 35.0000 4.0558 9.5745 4.5425 
50 25.0000 5.1331 6.7584 4.9554 
51 0.0000 7.6046 0.9387 5.7036 
52 5.0000 7.0976 1.7522 5.7049 
53 40.0000 3.0418 17.5219 3.3350 
55 0.0000 7.6679 0.7509 5.7359 
57 5.0000 7.2243 1.5645 5.7140 
58 5.0000 7.3511 2.1277 5.6378 
run_time_after_apriori 24461.1560
global_num_modified_items: -1
num_strong_rules_by_trie: 1598


Length	    = 4587 
MaxGen	    = 100 
datafrom	    = BMS-WebView-2.dat 
sensfile	    = BMS-WebView-2.dat_MST_0.002_MCT_0.20_rules_20(3-itemset)_add.dat 
FIM(1)AR(2)   = 0.000 
MST	        = 0.002 
MCT	        = 0.200 
MST_discount  = 0.700 
MCT_discount  = 0.500 
sup_u		    = 155 
sup_l		    = 155 
db_size	    = 77512 

Total running time: 24543.6250
Total running time (After Apriori): 24461.1560


------------------------------------------------
Max generation               =  100 
Population size /alpha       =  40 
Parent size / mu             =  20 
Children size /lambda        =  20 
Dimension (objective space)  =  4 
mutation_type	= shuffle_random mutation 
recombination_type	= shuffle_random crossover 
mutat_prob	= 0.100 
recom_prob	= 0.950 
bit_turn_prob	= 0.200 
