# Supplementary material for: Use HypE to Hide Association Rules by Adding Items
Source: PLoS One. 2015 Jun 12;10(6):e0127834. doi: 10.1371/journal.pone.0127834 (PMC4466550; doi:10.1371/journal.pone.0127834)
Supplement: S1 Data — (ZIP) [file pone.0127834.s001.zip › Data(PLOS_ONE)/EMO_AddItem/EMO_AddItem_Experiment_data_with_dataset/Outcome13/retail.dat_MST_0.0010_MCT_0.50_rules_20_obj.dat]

0 5.0000 0.0307 0.0305 0.3822 
2 5.0000 0.0307 0.0305 0.3822 
10 5.0000 0.0307 0.0305 0.3822 
11 5.0000 0.0307 0.0305 0.3822 
12 5.0000 0.0307 0.0305 0.3822 
13 5.0000 0.0307 0.0305 0.3822 
14 5.0000 0.0307 0.0305 0.3822 
15 5.0000 0.0307 0.0305 0.3822 
18 5.0000 0.0307 0.0305 0.3822 
19 5.0000 0.0307 0.0000 0.4548 
21 0.0000 0.0614 0.0000 0.5240 
24 0.0000 0.0614 0.0000 0.5240 
26 5.0000 0.0307 0.0305 0.3822 
27 5.0000 0.0307 0.0305 0.3822 
28 5.0000 0.0307 0.0305 0.3822 
30 5.0000 0.0307 0.0305 0.3822 
31 0.0000 0.0614 0.0000 0.5240 
33 5.0000 0.0307 0.0305 0.3822 
34 5.0000 0.0307 0.0305 0.3822 
35 5.0000 0.0307 0.0305 0.3822 
36 5.0000 0.0307 0.0305 0.3822 
38 5.0000 0.0307 0.0000 0.4548 
40 5.0000 0.0307 0.0305 0.3822 
41 5.0000 0.0307 0.0305 0.3822 
43 0.0000 0.0614 0.0000 0.5240 
44 0.0000 0.0614 0.0000 0.5240 
45 5.0000 0.0307 0.0305 0.3822 
46 5.0000 0.0307 0.0305 0.3822 
47 5.0000 0.0307 0.0305 0.3822 
48 0.0000 0.0614 0.0000 0.5240 
49 5.0000 0.0307 0.0305 0.3822 
51 0.0000 0.0614 0.0000 0.5240 
52 5.0000 0.0307 0.0305 0.3822 
53 5.0000 0.0307 0.0305 0.3822 
54 5.0000 0.0307 0.0305 0.3822 
55 0.0000 0.0614 0.0000 0.5240 
56 0.0000 0.0614 0.0000 0.5240 
57 0.0000 0.0614 0.0000 0.5240 
58 0.0000 0.0614 0.0000 0.5240 
59 5.0000 0.0307 0.0305 0.3822 
run_time_after_apriori 9508.2660
global_num_modified_items: -1
num_strong_rules_by_trie: 3276


Length	    = 490 
MaxGen	    = 100 
datafrom	    = retail.dat 
sensfile	    = retail_sens_(3-itemset)(20).dat 
FIM(1)AR(2)   = 0.000 
MST	        = 0.001 
MCT	        = 0.500 
MST_discount  = 0.700 
MCT_discount  = 0.500 
sup_u		    = 88 
sup_l		    = 88 
db_size	    = 88163 

Total running time: 10075.6250
Total running time (After Apriori): 9508.2660


------------------------------------------------
Max generation               =  100 
Population size /alpha       =  40 
Parent size / mu             =  20 
Children size /lambda        =  20 
Dimension (objective space)  =  4 
mutation_type	= shuffle_random mutation 
recombination_type	= shuffle_random crossover 
mutat_prob	= 0.100 
recom_prob	= 0.950 
bit_turn_prob	= 0.200 
