# Supplementary material for: Use HypE to Hide Association Rules by Adding Items
Source: PLoS One. 2015 Jun 12;10(6):e0127834. doi: 10.1371/journal.pone.0127834 (PMC4466550; doi:10.1371/journal.pone.0127834)
Supplement: S1 Data — (ZIP) [file pone.0127834.s001.zip › Data(PLOS_ONE)/EMO_AddItem/EMO_AddItem_Experiment_data_with_dataset/Outcome14/BMS-WebView-1.dat_MST_0.0010_MCT_0.20_rules_10_obj.dat]

0 40.0000 1.9706 18.9585 4.1106 
1 0.0000 2.3459 2.2763 4.5988 
5 30.0000 2.1583 6.9535 4.5787 
9 0.0000 2.3147 2.3698 4.5988 
10 0.0000 2.3772 2.9935 4.5770 
12 40.0000 2.1270 6.6105 4.5955 
13 50.0000 2.0957 7.5460 4.5988 
14 30.0000 2.0957 6.7041 4.6039 
16 50.0000 1.9706 10.9136 4.5082 
17 0.0000 2.3147 2.2451 4.6139 
18 0.0000 2.3147 2.2451 4.6139 
20 10.0000 2.2521 2.6193 4.5972 
21 40.0000 2.1896 7.8266 4.5586 
23 0.0000 2.3147 2.2451 4.6139 
24 30.0000 2.0332 10.6018 4.4680 
25 0.0000 2.2208 2.8999 4.6072 
26 0.0000 2.3147 2.2451 4.6139 
27 40.0000 2.1583 5.4880 4.6123 
28 40.0000 1.9706 12.3168 4.5032 
29 30.0000 2.2208 8.2632 4.5552 
31 0.0000 2.3147 2.2451 4.6139 
32 0.0000 2.3459 2.5257 4.5888 
33 20.0000 2.2208 2.8687 4.5988 
34 0.0000 2.4085 2.8375 4.5770 
37 0.0000 2.3772 2.1204 4.5988 
38 0.0000 2.2834 2.4322 4.5904 
39 0.0000 2.3459 2.8687 4.5787 
40 0.0000 2.3772 2.5881 4.5837 
43 40.0000 2.0644 9.2298 4.5770 
44 40.0000 2.1583 6.1740 4.6089 
47 0.0000 2.3772 2.9935 4.5770 
50 40.0000 2.0019 9.5104 4.5636 
51 0.0000 2.2521 2.7128 4.5837 
52 20.0000 2.3459 2.9623 4.5770 
53 0.0000 2.3772 2.9935 4.5770 
55 0.0000 2.2834 2.4322 4.5904 
56 0.0000 2.3147 2.2451 4.6139 
57 30.0000 2.0957 6.7041 4.6039 
58 0.0000 2.4085 2.1827 4.5888 
59 0.0000 2.3147 2.3075 4.6005 
run_time_after_apriori 12436.0000
global_num_modified_items: -1
num_strong_rules_by_trie: 3207


Length	    = 2813 
MaxGen	    = 100 
datafrom	    = BMS-WebView-1.dat 
sensfile	    = BMS-WebView-1_sens_(3-itemset)(10).dat 
FIM(1)AR(2)   = 0.000 
MST	        = 0.001 
MCT	        = 0.200 
MST_discount  = 0.700 
MCT_discount  = 0.500 
sup_u		    = 59 
sup_l		    = 59 
db_size	    = 59602 

Total running time: 12494.3440
Total running time (After Apriori): 12436.0000


------------------------------------------------
Max generation               =  100 
Population size /alpha       =  40 
Parent size / mu             =  20 
Children size /lambda        =  20 
Dimension (objective space)  =  4 
mutation_type	= shuffle_random mutation 
recombination_type	= shuffle_random crossover 
mutat_prob	= 0.100 
recom_prob	= 0.950 
bit_turn_prob	= 0.200 
