# Supplementary material for: Use HypE to Hide Association Rules by Adding Items
Source: PLoS One. 2015 Jun 12;10(6):e0127834. doi: 10.1371/journal.pone.0127834 (PMC4466550; doi:10.1371/journal.pone.0127834)
Supplement: S1 Data — (ZIP) [file pone.0127834.s001.zip › Data(PLOS_ONE)/EMO_AddItem/EMO_AddItem_Experiment_data_with_dataset/Outcome14/BMS-WebView-1.dat_MST_0.0010_MCT_0.20_rules_20_obj.dat]

0 25.0000 5.9303 7.8890 9.8503 
2 45.0000 4.2673 21.5778 8.9326 
3 35.0000 5.1145 12.5974 9.8487 
4 30.0000 5.4283 12.2544 9.7748 
5 45.0000 4.2673 24.8207 8.5819 
6 35.0000 5.0832 16.2457 9.5701 
7 35.0000 4.9263 19.0209 9.4879 
8 35.0000 4.4870 25.3196 8.6524 
9 35.0000 5.7421 8.2320 9.9107 
10 25.0000 5.4597 14.0630 9.7430 
11 25.0000 5.9617 8.6062 9.8218 
12 30.0000 5.6479 9.3545 9.8738 
13 20.0000 5.6166 11.3814 9.9275 
16 45.0000 4.3615 21.9832 8.8856 
18 30.0000 5.0518 14.9673 9.8151 
21 40.0000 4.4556 20.8294 8.9963 
22 45.0000 4.2673 22.4509 8.8655 
23 40.0000 4.8008 17.0564 9.6859 
25 35.0000 4.1104 23.8853 8.8537 
29 25.0000 5.2714 11.7244 9.8738 
30 40.0000 3.8594 22.5756 8.8974 
31 30.0000 5.5538 10.1341 9.8822 
32 35.0000 5.6166 11.5996 9.7933 
33 25.0000 5.1773 13.2834 9.8134 
34 35.0000 4.9263 13.5017 9.8134 
37 40.0000 4.8321 14.8425 9.7916 
43 30.0000 5.6793 8.7621 9.8671 
44 35.0000 4.8635 15.6844 9.6691 
45 35.0000 4.7380 20.4241 9.2983 
46 40.0000 4.3928 21.3283 8.9980 
48 35.0000 4.2987 23.3552 8.7816 
50 40.0000 4.8008 19.4886 9.4225 
52 35.0000 5.1773 12.4104 9.8101 
53 25.0000 5.8362 7.7643 9.8805 
54 25.0000 5.3655 10.4459 9.8520 
55 40.0000 4.2046 22.0455 9.0567 
56 40.0000 5.2400 11.8491 9.8654 
57 50.0000 3.4829 34.7365 6.5384 
58 35.0000 4.6439 19.5198 9.4712 
59 35.0000 5.0518 18.3973 9.5316 
run_time_after_apriori 24501.3600
global_num_modified_items: -1
num_strong_rules_by_trie: 3207


Length	    = 6218 
MaxGen	    = 100 
datafrom	    = BMS-WebView-1.dat 
sensfile	    = BMS-WebView-1_sens_(3-itemset)(20).dat 
FIM(1)AR(2)   = 0.000 
MST	        = 0.001 
MCT	        = 0.200 
MST_discount  = 0.700 
MCT_discount  = 0.500 
sup_u		    = 59 
sup_l		    = 59 
db_size	    = 59602 

Total running time: 24559.6560
Total running time (After Apriori): 24501.3600


------------------------------------------------
Max generation               =  100 
Population size /alpha       =  40 
Parent size / mu             =  20 
Children size /lambda        =  20 
Dimension (objective space)  =  4 
mutation_type	= shuffle_random mutation 
recombination_type	= shuffle_random crossover 
mutat_prob	= 0.100 
recom_prob	= 0.950 
bit_turn_prob	= 0.200 
