# Supplementary material for: Use HypE to Hide Association Rules by Adding Items
Source: PLoS One. 2015 Jun 12;10(6):e0127834. doi: 10.1371/journal.pone.0127834 (PMC4466550; doi:10.1371/journal.pone.0127834)
Supplement: S1 Data — (ZIP) [file pone.0127834.s001.zip › Data(PLOS_ONE)/EMO_AddItem/EMO_AddItem_Experiment_data_with_dataset/Outcome14/BMS-WebView-2.dat_MST_0.0020_MCT_0.20_rules_10_obj.dat]

0 10.0000 3.6524 2.7534 3.3801 
2 20.0000 4.0302 2.5657 3.5220 
3 10.0000 3.2116 3.8798 3.3659 
5 0.0000 3.9043 2.1277 3.5285 
6 10.0000 4.0302 1.7522 3.5736 
7 20.0000 3.3375 3.6295 3.2447 
8 10.0000 3.3375 3.1915 3.3466 
9 0.0000 3.2746 3.8798 3.2898 
11 20.0000 3.2746 3.1289 3.3414 
12 0.0000 4.2821 0.7509 3.6949 
13 20.0000 3.0227 5.3191 3.0937 
14 10.0000 4.2191 1.1890 3.6433 
17 20.0000 2.8967 5.2566 3.1053 
19 0.0000 4.2191 0.9387 3.6614 
20 0.0000 4.4081 0.4380 3.7027 
21 0.0000 4.2821 1.0638 3.6459 
22 0.0000 4.4710 0.6884 3.6781 
23 20.0000 3.4005 3.2541 3.3234 
24 10.0000 3.0227 3.9424 3.2601 
27 10.0000 4.3451 1.4393 3.6201 
29 20.0000 3.4005 3.1915 3.3298 
30 0.0000 4.5340 0.5006 3.6859 
33 0.0000 4.4081 0.8135 3.6691 
35 0.0000 4.2191 1.6270 3.6046 
38 0.0000 4.5340 0.4380 3.6898 
41 10.0000 4.2821 2.0651 3.5401 
43 0.0000 4.3451 0.5632 3.6988 
44 0.0000 4.1562 1.4393 3.6549 
45 20.0000 3.1486 3.6921 3.3105 
47 20.0000 3.3375 2.8160 3.3530 
48 0.0000 4.2191 2.6283 3.5220 
49 0.0000 3.9673 1.9399 3.5646 
50 10.0000 4.2821 1.8148 3.5556 
51 20.0000 3.2116 3.4418 3.3130 
52 20.0000 4.2821 1.7522 3.5633 
54 10.0000 3.9673 1.8148 3.5607 
55 20.0000 2.3929 8.8861 2.5183 
56 10.0000 3.4005 3.0038 3.3853 
58 20.0000 3.3375 3.0663 3.3453 
59 20.0000 3.0856 3.8798 3.3311 
run_time_after_apriori 16158.7810
global_num_modified_items: -1
num_strong_rules_by_trie: 1598


Length	    = 2931 
MaxGen	    = 100 
datafrom	    = BMS-WebView-2.dat 
sensfile	    = BMS-WebView-2.dat_MST_0.002_MCT_0.20_rules_10(3-itemset)_add.dat 
FIM(1)AR(2)   = 0.000 
MST	        = 0.002 
MCT	        = 0.200 
MST_discount  = 0.700 
MCT_discount  = 0.500 
sup_u		    = 155 
sup_l		    = 155 
db_size	    = 77512 

Total running time: 16303.3900
Total running time (After Apriori): 16158.7810


------------------------------------------------
Max generation               =  100 
Population size /alpha       =  40 
Parent size / mu             =  20 
Children size /lambda        =  20 
Dimension (objective space)  =  4 
mutation_type	= shuffle_random mutation 
recombination_type	= shuffle_random crossover 
mutat_prob	= 0.100 
recom_prob	= 0.950 
bit_turn_prob	= 0.200 
