# Supplementary material for: Use HypE to Hide Association Rules by Adding Items
Source: PLoS One. 2015 Jun 12;10(6):e0127834. doi: 10.1371/journal.pone.0127834 (PMC4466550; doi:10.1371/journal.pone.0127834)
Supplement: S1 Data — (ZIP) [file pone.0127834.s001.zip › Data(PLOS_ONE)/EMO_AddItem/EMO_AddItem_Experiment_data_with_dataset/Outcome14/BMS-WebView-2.dat_MST_0.0020_MCT_0.20_rules_20_obj.dat]

1 15.0000 4.7529 7.3842 4.9179 
2 40.0000 4.1191 9.5745 4.5296 
3 20.0000 4.5627 7.1339 4.8367 
4 35.0000 4.0558 9.8248 4.5374 
5 15.0000 6.1470 3.2541 5.4392 
6 35.0000 4.4994 7.3842 4.8651 
8 20.0000 6.7174 2.3154 5.6636 
10 5.0000 6.6540 2.6909 5.5927 
14 30.0000 3.9924 10.1377 4.4935 
15 30.0000 3.9290 10.3254 4.4858 
16 5.0000 7.6679 1.0013 5.7475 
17 5.0000 7.2243 1.3767 5.7552 
18 35.0000 5.6401 5.3817 5.1024 
19 0.0000 7.4778 1.3767 5.7269 
20 35.0000 4.3093 8.1352 4.7980 
22 15.0000 6.2738 3.1289 5.5114 
24 20.0000 6.1470 3.1915 5.4933 
26 40.0000 3.0418 17.5219 3.3350 
29 20.0000 6.8441 1.8773 5.6611 
31 15.0000 7.2877 1.5645 5.6920 
32 25.0000 5.4499 4.7559 5.2160 
33 30.0000 4.6895 7.2591 4.8199 
34 25.0000 4.8162 6.6959 5.0173 
38 30.0000 5.0697 6.2578 4.9825 
40 35.0000 4.2459 8.4481 4.7322 
41 5.0000 7.1610 1.8148 5.6391 
42 25.0000 4.1825 8.6984 4.6819 
43 10.0000 6.2738 3.7547 5.4688 
44 20.0000 4.8796 6.8836 4.9076 
45 25.0000 5.5767 4.5056 5.2237 
46 15.0000 6.9708 2.1902 5.5901 
47 30.0000 5.7034 4.6308 5.1979 
52 5.0000 7.4144 1.1264 5.7294 
53 15.0000 5.7668 3.7547 5.4146 
54 10.0000 7.0976 1.8148 5.6946 
55 5.0000 6.7807 2.5031 5.5733 
56 15.0000 5.8935 3.6921 5.3476 
57 20.0000 5.0063 5.9449 5.0005 
58 15.0000 6.5272 2.6909 5.5488 
59 20.0000 6.4639 2.9412 5.5256 
run_time_after_apriori 25155.5780
global_num_modified_items: -1
num_strong_rules_by_trie: 1598


Length	    = 4587 
MaxGen	    = 100 
datafrom	    = BMS-WebView-2.dat 
sensfile	    = BMS-WebView-2.dat_MST_0.002_MCT_0.20_rules_20(3-itemset)_add.dat 
FIM(1)AR(2)   = 0.000 
MST	        = 0.002 
MCT	        = 0.200 
MST_discount  = 0.700 
MCT_discount  = 0.500 
sup_u		    = 155 
sup_l		    = 155 
db_size	    = 77512 

Total running time: 25238.2650
Total running time (After Apriori): 25155.5780


------------------------------------------------
Max generation               =  100 
Population size /alpha       =  40 
Parent size / mu             =  20 
Children size /lambda        =  20 
Dimension (objective space)  =  4 
mutation_type	= shuffle_random mutation 
recombination_type	= shuffle_random crossover 
mutat_prob	= 0.100 
recom_prob	= 0.950 
bit_turn_prob	= 0.200 
