# Supplementary material for: Use HypE to Hide Association Rules by Adding Items
Source: PLoS One. 2015 Jun 12;10(6):e0127834. doi: 10.1371/journal.pone.0127834 (PMC4466550; doi:10.1371/journal.pone.0127834)
Supplement: S1 Data — (ZIP) [file pone.0127834.s001.zip › Data(PLOS_ONE)/EMO_AddItem/EMO_AddItem_Experiment_data_with_dataset/Outcome14/retail.dat_MST_0.0010_MCT_0.50_rules_20_obj.dat]

0 5.0000 0.0307 0.0305 0.3822 
4 5.0000 0.0307 0.0305 0.3822 
6 5.0000 0.0307 0.0305 0.3822 
7 5.0000 0.0307 0.0305 0.3822 
8 0.0000 0.0614 0.0000 0.5490 
9 0.0000 0.0614 0.0000 0.5490 
11 5.0000 0.0307 0.0305 0.3822 
12 5.0000 0.0307 0.0305 0.3822 
13 5.0000 0.0307 0.0305 0.3822 
18 0.0000 0.0614 0.0000 0.5490 
19 5.0000 0.0307 0.0305 0.3822 
20 0.0000 0.0614 0.0000 0.5490 
23 0.0000 0.0614 0.0000 0.5490 
24 5.0000 0.0307 0.0305 0.3822 
25 0.0000 0.0614 0.0000 0.5490 
26 0.0000 0.0614 0.0000 0.5490 
29 0.0000 0.0614 0.0000 0.5490 
30 0.0000 0.0614 0.0000 0.5490 
34 0.0000 0.0614 0.0000 0.5490 
35 0.0000 0.0614 0.0000 0.5490 
39 0.0000 0.0614 0.0000 0.5490 
41 0.0000 0.0614 0.0000 0.5490 
42 5.0000 0.0307 0.0305 0.3822 
43 0.0000 0.0614 0.0000 0.5490 
44 5.0000 0.0307 0.0000 0.4344 
45 5.0000 0.0307 0.0305 0.3822 
46 5.0000 0.0307 0.0305 0.3822 
47 5.0000 0.0307 0.0305 0.3822 
48 5.0000 0.0307 0.0305 0.3822 
49 0.0000 0.0614 0.0000 0.5490 
50 5.0000 0.0307 0.0305 0.3822 
51 5.0000 0.0307 0.0305 0.3822 
52 5.0000 0.0307 0.0305 0.3822 
53 0.0000 0.0614 0.0000 0.5490 
54 0.0000 0.0614 0.0000 0.5490 
55 0.0000 0.0614 0.0000 0.5490 
56 5.0000 0.0307 0.0305 0.3822 
57 0.0000 0.0614 0.0000 0.5490 
58 5.0000 0.0307 0.0305 0.3822 
59 0.0000 0.0614 0.0000 0.5490 
run_time_after_apriori 9430.7030
global_num_modified_items: -1
num_strong_rules_by_trie: 3276


Length	    = 490 
MaxGen	    = 100 
datafrom	    = retail.dat 
sensfile	    = retail_sens_(3-itemset)(20).dat 
FIM(1)AR(2)   = 0.000 
MST	        = 0.001 
MCT	        = 0.500 
MST_discount  = 0.700 
MCT_discount  = 0.500 
sup_u		    = 88 
sup_l		    = 88 
db_size	    = 88163 

Total running time: 10001.1720
Total running time (After Apriori): 9430.7030


------------------------------------------------
Max generation               =  100 
Population size /alpha       =  40 
Parent size / mu             =  20 
Children size /lambda        =  20 
Dimension (objective space)  =  4 
mutation_type	= shuffle_random mutation 
recombination_type	= shuffle_random crossover 
mutat_prob	= 0.100 
recom_prob	= 0.950 
bit_turn_prob	= 0.200 
