# Supplementary material for: Use HypE to Hide Association Rules by Adding Items
Source: PLoS One. 2015 Jun 12;10(6):e0127834. doi: 10.1371/journal.pone.0127834 (PMC4466550; doi:10.1371/journal.pone.0127834)
Supplement: S1 Data — (ZIP) [file pone.0127834.s001.zip › Data(PLOS_ONE)/EMO_AddItem/EMO_AddItem_Experiment_data_with_dataset/Outcome15/BMS-WebView-1.dat_MST_0.0010_MCT_0.20_rules_10_obj.dat]

0 40.0000 1.9706 18.9585 4.1106 
1 10.0000 2.1270 3.0870 4.5854 
2 50.0000 2.0332 8.5750 4.5602 
3 10.0000 2.1270 2.8375 4.5955 
4 30.0000 2.0957 8.3567 4.5753 
5 30.0000 2.0957 7.8890 4.5804 
7 10.0000 2.1896 3.4924 4.5837 
9 10.0000 2.2834 2.8999 4.5686 
11 10.0000 2.3459 2.9311 4.5670 
12 10.0000 2.2834 2.8999 4.5686 
14 10.0000 2.3459 2.6816 4.5787 
15 10.0000 2.2521 3.0246 4.5653 
18 20.0000 2.1896 2.9623 4.5921 
19 10.0000 2.3772 2.8687 4.5703 
20 10.0000 2.3772 2.8999 4.5636 
21 10.0000 2.2208 2.8064 4.5787 
22 10.0000 2.3147 2.7128 4.5770 
23 40.0000 2.0019 11.8491 4.4780 
24 10.0000 2.2834 2.6193 4.5904 
25 20.0000 2.3459 3.2429 4.5619 
26 10.0000 2.2521 2.9935 4.5720 
27 10.0000 2.2834 2.7440 4.5787 
29 10.0000 2.3147 2.6816 4.5821 
30 10.0000 2.3459 2.6816 4.5787 
32 10.0000 2.1896 3.0246 4.5904 
33 20.0000 2.0957 6.2987 4.6156 
38 10.0000 2.2834 2.8999 4.5686 
40 10.0000 2.2834 2.8999 4.5686 
42 10.0000 2.2834 2.8999 4.5686 
43 20.0000 2.1583 6.1116 4.5787 
45 10.0000 2.3459 2.6816 4.5787 
46 30.0000 2.1270 12.6286 4.4881 
47 40.0000 2.0644 11.8491 4.4629 
49 20.0000 2.2834 2.7752 4.5686 
51 10.0000 2.3459 2.6816 4.5787 
53 20.0000 2.2208 2.9623 4.5770 
54 10.0000 2.3459 2.6816 4.5787 
56 10.0000 2.3459 2.6816 4.5787 
58 30.0000 2.1270 9.0115 4.5602 
59 10.0000 2.2208 2.7752 4.5888 
run_time_after_apriori 12379.8590
global_num_modified_items: -1
num_strong_rules_by_trie: 3207


Length	    = 2813 
MaxGen	    = 100 
datafrom	    = BMS-WebView-1.dat 
sensfile	    = BMS-WebView-1_sens_(3-itemset)(10).dat 
FIM(1)AR(2)   = 0.000 
MST	        = 0.001 
MCT	        = 0.200 
MST_discount  = 0.700 
MCT_discount  = 0.500 
sup_u		    = 59 
sup_l		    = 59 
db_size	    = 59602 

Total running time: 12438.3750
Total running time (After Apriori): 12379.8590


------------------------------------------------
Max generation               =  100 
Population size /alpha       =  40 
Parent size / mu             =  20 
Children size /lambda        =  20 
Dimension (objective space)  =  4 
mutation_type	= shuffle_random mutation 
recombination_type	= shuffle_random crossover 
mutat_prob	= 0.100 
recom_prob	= 0.950 
bit_turn_prob	= 0.200 
