# Supplementary material for: Use HypE to Hide Association Rules by Adding Items
Source: PLoS One. 2015 Jun 12;10(6):e0127834. doi: 10.1371/journal.pone.0127834 (PMC4466550; doi:10.1371/journal.pone.0127834)
Supplement: S1 Data — (ZIP) [file pone.0127834.s001.zip › Data(PLOS_ONE)/EMO_AddItem/EMO_AddItem_Experiment_data_with_dataset/Outcome15/BMS-WebView-1.dat_MST_0.0010_MCT_0.20_rules_20_obj.dat]

2 40.0000 4.4870 21.7961 8.9410 
3 30.0000 6.1500 9.9782 9.8218 
4 40.0000 5.3969 9.7599 9.9493 
11 25.0000 5.2400 11.3502 9.9326 
13 35.0000 3.9849 24.1347 8.8185 
15 35.0000 5.7107 8.8556 9.8789 
16 40.0000 4.3301 23.3863 8.7698 
19 25.0000 5.7421 12.1297 9.7933 
21 35.0000 5.2087 18.2102 9.4678 
22 40.0000 4.1418 25.7250 8.6490 
23 30.0000 4.5497 18.4284 9.6037 
24 55.0000 4.2360 20.7671 9.0333 
26 30.0000 5.5538 9.4481 9.9175 
27 35.0000 5.0832 13.8135 9.8252 
28 45.0000 3.9536 24.6024 8.9074 
29 30.0000 6.0872 9.1986 9.8285 
30 30.0000 5.1145 12.7845 9.7967 
31 30.0000 5.0204 14.0942 9.7346 
32 35.0000 5.7421 12.9716 9.7866 
33 25.0000 4.8321 18.1166 9.6339 
34 30.0000 5.8362 8.6997 9.8738 
35 35.0000 4.7066 22.7315 8.8269 
36 25.0000 5.6479 9.1986 9.9175 
38 40.0000 4.5497 19.5822 9.2665 
40 40.0000 3.7967 26.6292 8.2866 
41 40.0000 4.1732 22.3573 8.9208 
42 40.0000 3.8281 28.1572 8.2178 
43 30.0000 4.9890 14.1565 9.7614 
44 30.0000 4.7694 16.2769 9.7228 
46 40.0000 4.1104 23.5111 8.8974 
47 35.0000 4.1732 24.0723 8.6591 
48 45.0000 4.7694 17.4306 9.6054 
49 30.0000 4.9263 14.7178 9.8050 
51 25.0000 5.8676 8.8868 9.8688 
52 35.0000 5.1459 17.6177 9.5651 
53 30.0000 4.7380 17.9295 9.5869 
54 50.0000 3.4829 34.7365 6.5384 
55 35.0000 3.9222 29.3732 8.2095 
56 35.0000 5.0832 15.3103 9.6507 
58 30.0000 4.2673 24.4465 8.8370 
run_time_after_apriori 24917.2660
global_num_modified_items: -1
num_strong_rules_by_trie: 3207


Length	    = 6218 
MaxGen	    = 100 
datafrom	    = BMS-WebView-1.dat 
sensfile	    = BMS-WebView-1_sens_(3-itemset)(20).dat 
FIM(1)AR(2)   = 0.000 
MST	        = 0.001 
MCT	        = 0.200 
MST_discount  = 0.700 
MCT_discount  = 0.500 
sup_u		    = 59 
sup_l		    = 59 
db_size	    = 59602 

Total running time: 24975.6090
Total running time (After Apriori): 24917.2660


------------------------------------------------
Max generation               =  100 
Population size /alpha       =  40 
Parent size / mu             =  20 
Children size /lambda        =  20 
Dimension (objective space)  =  4 
mutation_type	= shuffle_random mutation 
recombination_type	= shuffle_random crossover 
mutat_prob	= 0.100 
recom_prob	= 0.950 
bit_turn_prob	= 0.200 
