# Supplementary material for: Use HypE to Hide Association Rules by Adding Items
Source: PLoS One. 2015 Jun 12;10(6):e0127834. doi: 10.1371/journal.pone.0127834 (PMC4466550; doi:10.1371/journal.pone.0127834)
Supplement: S1 Data — (ZIP) [file pone.0127834.s001.zip › Data(PLOS_ONE)/EMO_AddItem/EMO_AddItem_Experiment_data_with_dataset/Outcome15/BMS-WebView-2.dat_MST_0.0020_MCT_0.20_rules_10_obj.dat]

2 10.0000 4.2191 1.5019 3.5388 
3 0.0000 4.4710 0.9387 3.6007 
4 0.0000 4.4081 0.5632 3.6575 
5 10.0000 3.1486 3.7547 3.2872 
7 20.0000 2.9597 4.6308 3.1144 
8 0.0000 4.2821 1.2516 3.5556 
9 0.0000 4.0302 1.6270 3.5440 
10 10.0000 4.1562 1.7522 3.5001 
11 0.0000 4.3451 1.1264 3.5659 
12 10.0000 4.0302 2.1902 3.4666 
13 0.0000 4.2191 0.6258 3.6472 
14 20.0000 3.4635 2.8786 3.3763 
15 10.0000 4.0932 1.0013 3.6510 
16 10.0000 3.9043 2.0651 3.5207 
17 20.0000 2.3929 8.8861 2.5183 
18 0.0000 4.0932 1.2516 3.6562 
19 20.0000 2.8338 6.0701 2.9995 
20 0.0000 4.3451 0.6884 3.6162 
21 20.0000 3.0227 3.8798 3.2963 
22 20.0000 3.0227 4.3179 3.2563 
23 0.0000 4.3451 0.7509 3.6149 
24 10.0000 3.1486 4.0676 3.2795 
25 0.0000 4.1562 0.7509 3.6485 
28 0.0000 3.9673 1.8148 3.5582 
31 0.0000 4.4710 0.8761 3.6072 
33 20.0000 3.0856 3.7547 3.3014 
34 20.0000 3.0856 4.0050 3.2472 
35 10.0000 3.3375 3.0663 3.3814 
37 20.0000 3.4005 3.0663 3.3530 
38 0.0000 3.9043 2.0025 3.5633 
45 10.0000 4.4081 1.0013 3.5840 
47 20.0000 2.8338 5.5069 3.1518 
48 10.0000 3.2116 3.4418 3.2847 
50 10.0000 4.2191 1.3141 3.5504 
52 20.0000 3.2116 3.2541 3.2692 
53 0.0000 3.7154 2.3154 3.4459 
54 10.0000 3.4635 2.7534 3.4253 
55 0.0000 3.4005 3.3166 3.3724 
56 20.0000 3.2746 3.1289 3.3130 
57 20.0000 3.6524 2.6283 3.4420 
run_time_after_apriori 15910.7180
global_num_modified_items: -1
num_strong_rules_by_trie: 1598


Length	    = 2931 
MaxGen	    = 100 
datafrom	    = BMS-WebView-2.dat 
sensfile	    = BMS-WebView-2.dat_MST_0.002_MCT_0.20_rules_10(3-itemset)_add.dat 
FIM(1)AR(2)   = 0.000 
MST	        = 0.002 
MCT	        = 0.200 
MST_discount  = 0.700 
MCT_discount  = 0.500 
sup_u		    = 155 
sup_l		    = 155 
db_size	    = 77512 

Total running time: 15992.9680
Total running time (After Apriori): 15910.7180


------------------------------------------------
Max generation               =  100 
Population size /alpha       =  40 
Parent size / mu             =  20 
Children size /lambda        =  20 
Dimension (objective space)  =  4 
mutation_type	= shuffle_random mutation 
recombination_type	= shuffle_random crossover 
mutat_prob	= 0.100 
recom_prob	= 0.950 
bit_turn_prob	= 0.200 
