# Supplementary material for: Use HypE to Hide Association Rules by Adding Items
Source: PLoS One. 2015 Jun 12;10(6):e0127834. doi: 10.1371/journal.pone.0127834 (PMC4466550; doi:10.1371/journal.pone.0127834)
Supplement: S1 Data — (ZIP) [file pone.0127834.s001.zip › Data(PLOS_ONE)/EMO_AddItem/EMO_AddItem_Experiment_data_with_dataset/Outcome15/BMS-WebView-2.dat_MST_0.0020_MCT_0.20_rules_20_obj.dat]

1 5.0000 7.6679 0.8761 5.7281 
3 15.0000 5.0063 7.5094 4.9360 
4 5.0000 6.7807 2.5031 5.5578 
5 20.0000 5.5133 5.2566 5.2534 
7 5.0000 7.4778 1.0013 5.7307 
9 15.0000 6.9708 1.6270 5.6662 
11 45.0000 4.1825 8.4481 4.7541 
12 15.0000 7.2243 1.2516 5.6869 
13 25.0000 5.0063 6.3830 4.9941 
14 25.0000 4.3093 7.9474 4.7360 
17 20.0000 4.8162 6.6959 4.9515 
20 25.0000 5.5133 5.5069 5.1669 
22 20.0000 5.8302 3.5670 5.3927 
23 20.0000 6.2738 3.0038 5.4392 
24 15.0000 4.8796 6.8836 4.9605 
25 10.0000 6.5906 2.5657 5.5708 
26 0.0000 7.6046 1.2516 5.7127 
27 35.0000 3.9924 9.5119 4.5464 
28 25.0000 5.0697 6.1952 5.0263 
30 0.0000 7.3511 1.3141 5.7243 
31 20.0000 4.3726 8.0100 4.7438 
32 40.0000 3.8657 10.2003 4.4909 
33 40.0000 4.4994 7.3217 4.8225 
35 20.0000 5.3866 5.8824 5.0495 
36 35.0000 4.6895 7.1339 4.8044 
37 15.0000 6.3371 2.7534 5.4856 
38 20.0000 4.2459 8.8861 4.7773 
42 30.0000 5.3232 6.0075 5.0289 
44 15.0000 5.7668 3.8798 5.4146 
46 30.0000 3.9924 9.8874 4.4780 
47 20.0000 5.6401 4.6934 5.2624 
48 25.0000 4.7529 7.0088 4.8870 
49 15.0000 6.4639 2.5657 5.5372 
51 40.0000 3.0418 17.5219 3.3350 
52 10.0000 7.0342 2.4406 5.5424 
53 15.0000 5.7668 4.1927 5.3205 
55 20.0000 6.0837 3.1289 5.4521 
56 0.0000 7.6046 1.4393 5.6830 
57 5.0000 6.9075 1.8773 5.6082 
59 5.0000 6.6540 2.1902 5.6404 
run_time_after_apriori 25597.6100
global_num_modified_items: -1
num_strong_rules_by_trie: 1598


Length	    = 4587 
MaxGen	    = 100 
datafrom	    = BMS-WebView-2.dat 
sensfile	    = BMS-WebView-2.dat_MST_0.002_MCT_0.20_rules_20(3-itemset)_add.dat 
FIM(1)AR(2)   = 0.000 
MST	        = 0.002 
MCT	        = 0.200 
MST_discount  = 0.700 
MCT_discount  = 0.500 
sup_u		    = 155 
sup_l		    = 155 
db_size	    = 77512 

Total running time: 25680.0630
Total running time (After Apriori): 25597.6100


------------------------------------------------
Max generation               =  100 
Population size /alpha       =  40 
Parent size / mu             =  20 
Children size /lambda        =  20 
Dimension (objective space)  =  4 
mutation_type	= shuffle_random mutation 
recombination_type	= shuffle_random crossover 
mutat_prob	= 0.100 
recom_prob	= 0.950 
bit_turn_prob	= 0.200 
