# Supplementary material for: Use HypE to Hide Association Rules by Adding Items
Source: PLoS One. 2015 Jun 12;10(6):e0127834. doi: 10.1371/journal.pone.0127834 (PMC4466550; doi:10.1371/journal.pone.0127834)
Supplement: S1 Data — (ZIP) [file pone.0127834.s001.zip › Data(PLOS_ONE)/EMO_AddItem/EMO_AddItem_Experiment_data_with_dataset/Outcome15/retail.dat_MST_0.0010_MCT_0.50_rules_10_obj.dat]

0 0.0000 0.0306 0.0000 0.2223 
2 0.0000 0.0306 0.0000 0.2223 
3 0.0000 0.0306 0.0000 0.2223 
6 0.0000 0.0306 0.0000 0.2223 
7 0.0000 0.0306 0.0000 0.2223 
8 0.0000 0.0306 0.0000 0.2223 
11 0.0000 0.0306 0.0000 0.2223 
12 0.0000 0.0306 0.0000 0.2223 
16 0.0000 0.0306 0.0000 0.2223 
17 0.0000 0.0306 0.0000 0.2223 
18 0.0000 0.0306 0.0000 0.2223 
20 0.0000 0.0306 0.0000 0.2223 
22 0.0000 0.0306 0.0000 0.2223 
23 0.0000 0.0306 0.0000 0.2223 
24 0.0000 0.0306 0.0000 0.2223 
25 0.0000 0.0306 0.0000 0.2223 
26 0.0000 0.0306 0.0000 0.2223 
28 0.0000 0.0306 0.0000 0.2223 
29 0.0000 0.0306 0.0000 0.2223 
30 0.0000 0.0306 0.0000 0.2223 
31 0.0000 0.0306 0.0000 0.2223 
33 0.0000 0.0306 0.0000 0.2223 
37 0.0000 0.0306 0.0000 0.2223 
38 0.0000 0.0306 0.0000 0.2223 
40 0.0000 0.0306 0.0000 0.2223 
43 0.0000 0.0306 0.0000 0.2223 
44 0.0000 0.0306 0.0000 0.2223 
45 0.0000 0.0306 0.0000 0.2223 
47 0.0000 0.0306 0.0000 0.2223 
48 0.0000 0.0306 0.0000 0.2223 
49 0.0000 0.0306 0.0000 0.2223 
50 0.0000 0.0306 0.0000 0.2223 
51 0.0000 0.0306 0.0000 0.2223 
52 0.0000 0.0306 0.0000 0.2223 
53 0.0000 0.0306 0.0000 0.2223 
54 0.0000 0.0306 0.0000 0.2223 
55 0.0000 0.0306 0.0000 0.2223 
56 0.0000 0.0306 0.0000 0.2223 
57 0.0000 0.0306 0.0000 0.2223 
58 0.0000 0.0306 0.0000 0.2223 
run_time_after_apriori 5225.5780
global_num_modified_items: -1
num_strong_rules_by_trie: 3276


Length	    = 222 
MaxGen	    = 100 
datafrom	    = retail.dat 
sensfile	    = retail_sens_(3-itemset)(10).dat 
FIM(1)AR(2)   = 0.000 
MST	        = 0.001 
MCT	        = 0.500 
MST_discount  = 0.700 
MCT_discount  = 0.500 
sup_u		    = 88 
sup_l		    = 88 
db_size	    = 88163 

Total running time: 5793.2810
Total running time (After Apriori): 5225.5780


------------------------------------------------
Max generation               =  100 
Population size /alpha       =  40 
Parent size / mu             =  20 
Children size /lambda        =  20 
Dimension (objective space)  =  4 
mutation_type	= shuffle_random mutation 
recombination_type	= shuffle_random crossover 
mutat_prob	= 0.100 
recom_prob	= 0.950 
bit_turn_prob	= 0.200 
