# Supplementary material for: Use HypE to Hide Association Rules by Adding Items
Source: PLoS One. 2015 Jun 12;10(6):e0127834. doi: 10.1371/journal.pone.0127834 (PMC4466550; doi:10.1371/journal.pone.0127834)
Supplement: S1 Data — (ZIP) [file pone.0127834.s001.zip › Data(PLOS_ONE)/EMO_AddItem/EMO_AddItem_Experiment_data_with_dataset/Outcome16/BMS-WebView-1.dat_MST_0.0010_MCT_0.20_rules_10_obj.dat]

0 40.0000 1.9706 18.9585 4.1106 
2 20.0000 2.2208 3.6483 4.6139 
7 10.0000 2.4085 3.7418 4.5737 
10 10.0000 2.4085 3.7418 4.5737 
12 10.0000 2.2208 4.1160 4.5904 
14 30.0000 2.4398 3.6795 4.5737 
15 10.0000 2.4398 3.0246 4.5972 
17 10.0000 2.2521 4.8644 4.5787 
18 30.0000 2.0332 8.6997 4.5988 
19 20.0000 2.4085 3.1182 4.5972 
20 10.0000 2.3147 3.6483 4.5770 
21 10.0000 2.2521 3.7730 4.5837 
22 10.0000 2.2208 3.9289 4.6123 
23 30.0000 2.3459 3.3053 4.6123 
24 20.0000 2.1896 5.7686 4.6324 
25 10.0000 2.2208 3.9289 4.6123 
28 20.0000 2.2834 3.9913 4.5720 
30 10.0000 2.2521 3.3365 4.5988 
31 10.0000 2.2521 3.3365 4.5988 
32 10.0000 2.2208 3.9913 4.5988 
33 10.0000 2.2834 3.5547 4.5921 
34 10.0000 2.2521 3.3365 4.5988 
36 40.0000 1.9706 11.1319 4.5082 
37 10.0000 2.3459 3.3988 4.5770 
42 40.0000 2.1896 4.4278 4.6173 
44 10.0000 2.2521 3.3365 4.5988 
45 10.0000 2.2834 3.2741 4.5837 
46 30.0000 2.0332 10.9136 4.5468 
47 40.0000 2.0644 10.8201 4.5099 
48 10.0000 2.3772 3.2117 4.5804 
49 10.0000 2.3772 3.2117 4.5804 
50 20.0000 2.4711 3.4612 4.5670 
51 40.0000 2.1270 6.5170 4.6240 
53 20.0000 2.4085 3.7418 4.5720 
54 10.0000 2.2208 3.9913 4.5988 
55 20.0000 2.3772 3.3053 4.5787 
56 10.0000 2.2521 3.3365 4.5988 
57 10.0000 2.2208 3.9289 4.6123 
58 50.0000 2.0644 13.2211 4.4948 
59 40.0000 2.3459 11.5684 4.4965 
run_time_after_apriori 12637.7340
global_num_modified_items: -1
num_strong_rules_by_trie: 3207


Length	    = 2813 
MaxGen	    = 100 
datafrom	    = BMS-WebView-1.dat 
sensfile	    = BMS-WebView-1_sens_(3-itemset)(10).dat 
FIM(1)AR(2)   = 0.000 
MST	        = 0.001 
MCT	        = 0.200 
MST_discount  = 0.700 
MCT_discount  = 0.500 
sup_u		    = 59 
sup_l		    = 59 
db_size	    = 59602 

Total running time: 12696.0310
Total running time (After Apriori): 12637.7340


------------------------------------------------
Max generation               =  100 
Population size /alpha       =  40 
Parent size / mu             =  20 
Children size /lambda        =  20 
Dimension (objective space)  =  4 
mutation_type	= shuffle_random mutation 
recombination_type	= shuffle_random crossover 
mutat_prob	= 0.100 
recom_prob	= 0.950 
bit_turn_prob	= 0.200 
