# Supplementary material for: Use HypE to Hide Association Rules by Adding Items
Source: PLoS One. 2015 Jun 12;10(6):e0127834. doi: 10.1371/journal.pone.0127834 (PMC4466550; doi:10.1371/journal.pone.0127834)
Supplement: S1 Data — (ZIP) [file pone.0127834.s001.zip › Data(PLOS_ONE)/EMO_AddItem/EMO_AddItem_Experiment_data_with_dataset/Outcome16/BMS-WebView-1.dat_MST_0.0010_MCT_0.20_rules_20_obj.dat]

0 30.0000 5.0204 13.6264 9.8889 
2 30.0000 4.8635 15.8403 9.7111 
4 45.0000 4.6125 19.4574 9.4141 
6 30.0000 5.7735 12.8469 9.7967 
7 35.0000 3.9849 25.3196 8.8068 
10 35.0000 4.2987 21.7649 9.0299 
11 40.0000 4.0477 26.8163 8.2715 
12 40.0000 5.9617 10.9136 9.8503 
14 25.0000 5.8990 9.2610 9.9376 
15 25.0000 5.2714 11.9114 9.8956 
16 40.0000 4.6125 21.1413 9.0182 
17 35.0000 4.0791 24.8831 8.5937 
18 45.0000 4.2046 22.8251 8.9276 
19 35.0000 4.2987 27.0970 8.5853 
20 50.0000 3.4829 34.7365 6.5384 
26 45.0000 3.9536 29.4356 7.9578 
27 45.0000 3.8908 30.2463 7.9360 
28 30.0000 5.5224 10.0717 9.9376 
29 30.0000 5.3969 11.1007 9.9443 
30 30.0000 4.8949 18.2102 9.5450 
32 35.0000 4.7066 18.4908 9.5282 
33 30.0000 5.7735 9.8534 9.9393 
34 30.0000 5.9931 9.2298 9.9309 
35 40.0000 4.3301 21.4219 8.9561 
37 40.0000 4.5811 22.5756 8.8068 
38 30.0000 4.8949 14.3748 9.7530 
39 20.0000 5.3655 11.6620 9.9040 
40 45.0000 4.8321 17.0876 9.4561 
45 25.0000 4.9263 16.0898 9.6960 
46 25.0000 5.3342 16.0898 9.6574 
49 30.0000 4.7380 21.2660 9.5601 
50 35.0000 6.3382 9.4481 9.8789 
51 20.0000 4.9576 14.9049 9.8420 
52 40.0000 4.3615 24.2594 8.7497 
53 40.0000 4.0163 24.1971 8.9611 
54 25.0000 5.1773 12.7534 9.8604 
55 25.0000 6.0559 9.1363 9.9208 
57 30.0000 5.3969 14.8114 9.7346 
58 40.0000 4.0791 23.8853 9.1020 
59 20.0000 5.1145 16.2457 9.7581 
run_time_after_apriori 25064.8590
global_num_modified_items: -1
num_strong_rules_by_trie: 3207


Length	    = 6218 
MaxGen	    = 100 
datafrom	    = BMS-WebView-1.dat 
sensfile	    = BMS-WebView-1_sens_(3-itemset)(20).dat 
FIM(1)AR(2)   = 0.000 
MST	        = 0.001 
MCT	        = 0.200 
MST_discount  = 0.700 
MCT_discount  = 0.500 
sup_u		    = 59 
sup_l		    = 59 
db_size	    = 59602 

Total running time: 25123.4680
Total running time (After Apriori): 25064.8590


------------------------------------------------
Max generation               =  100 
Population size /alpha       =  40 
Parent size / mu             =  20 
Children size /lambda        =  20 
Dimension (objective space)  =  4 
mutation_type	= shuffle_random mutation 
recombination_type	= shuffle_random crossover 
mutat_prob	= 0.100 
recom_prob	= 0.950 
bit_turn_prob	= 0.200 
