# Supplementary material for: Use HypE to Hide Association Rules by Adding Items
Source: PLoS One. 2015 Jun 12;10(6):e0127834. doi: 10.1371/journal.pone.0127834 (PMC4466550; doi:10.1371/journal.pone.0127834)
Supplement: S1 Data — (ZIP) [file pone.0127834.s001.zip › Data(PLOS_ONE)/EMO_AddItem/EMO_AddItem_Experiment_data_with_dataset/Outcome16/BMS-WebView-2.dat_MST_0.0020_MCT_0.20_rules_10_obj.dat]

0 0.0000 4.4710 0.4380 3.6756 
6 0.0000 4.0302 2.0651 3.4949 
7 20.0000 3.2116 3.2541 3.2730 
9 20.0000 3.3375 2.8160 3.3724 
11 0.0000 4.3451 0.5632 3.6536 
13 20.0000 3.0227 3.7547 3.2279 
14 20.0000 3.1486 3.3792 3.3027 
15 0.0000 3.2116 3.5044 3.3143 
16 0.0000 4.4081 1.1264 3.6007 
17 20.0000 3.1486 4.4431 3.1982 
19 0.0000 4.2821 1.5019 3.5633 
20 20.0000 3.0856 4.6308 3.1337 
21 0.0000 3.9043 2.8786 3.4627 
22 20.0000 3.3375 3.1915 3.2950 
23 0.0000 4.0302 1.7522 3.5762 
24 10.0000 3.2746 3.4418 3.2679 
26 0.0000 4.3451 0.5006 3.6614 
27 20.0000 2.8967 5.3817 3.1350 
28 10.0000 3.9043 2.1902 3.5195 
29 20.0000 3.1486 4.0676 3.2008 
30 0.0000 4.5970 0.8761 3.6072 
31 10.0000 3.1486 4.2553 3.1995 
32 20.0000 2.3929 8.8861 2.5183 
35 20.0000 3.0856 3.5044 3.3517 
36 0.0000 4.1562 1.4393 3.5956 
38 20.0000 3.1486 3.4418 3.2408 
39 0.0000 4.4710 1.1890 3.5698 
42 10.0000 3.8413 2.2528 3.4846 
43 0.0000 4.4081 0.6884 3.6420 
45 10.0000 3.2116 3.0038 3.3234 
47 0.0000 3.9673 2.1277 3.4782 
48 10.0000 4.0932 2.0025 3.5130 
51 0.0000 4.3451 0.8135 3.6291 
52 0.0000 4.2821 0.5632 3.6665 
53 10.0000 2.9597 3.8173 3.3246 
54 0.0000 3.8413 2.5657 3.4795 
55 0.0000 4.2191 0.6258 3.6614 
56 10.0000 3.7783 2.4406 3.5053 
57 10.0000 3.7154 2.5657 3.5001 
59 0.0000 4.1562 1.6270 3.5478 
run_time_after_apriori 16066.0780
global_num_modified_items: -1
num_strong_rules_by_trie: 1598


Length	    = 2931 
MaxGen	    = 100 
datafrom	    = BMS-WebView-2.dat 
sensfile	    = BMS-WebView-2.dat_MST_0.002_MCT_0.20_rules_10(3-itemset)_add.dat 
FIM(1)AR(2)   = 0.000 
MST	        = 0.002 
MCT	        = 0.200 
MST_discount  = 0.700 
MCT_discount  = 0.500 
sup_u		    = 155 
sup_l		    = 155 
db_size	    = 77512 

Total running time: 16149.2180
Total running time (After Apriori): 16066.0780


------------------------------------------------
Max generation               =  100 
Population size /alpha       =  40 
Parent size / mu             =  20 
Children size /lambda        =  20 
Dimension (objective space)  =  4 
mutation_type	= shuffle_random mutation 
recombination_type	= shuffle_random crossover 
mutat_prob	= 0.100 
recom_prob	= 0.950 
bit_turn_prob	= 0.200 
