# Supplementary material for: Use HypE to Hide Association Rules by Adding Items
Source: PLoS One. 2015 Jun 12;10(6):e0127834. doi: 10.1371/journal.pone.0127834 (PMC4466550; doi:10.1371/journal.pone.0127834)
Supplement: S1 Data — (ZIP) [file pone.0127834.s001.zip › Data(PLOS_ONE)/EMO_AddItem/EMO_AddItem_Experiment_data_with_dataset/Outcome16/BMS-WebView-2.dat_MST_0.0020_MCT_0.20_rules_20_obj.dat]

0 15.0000 4.6895 7.6971 4.9025 
4 5.0000 7.0342 1.5645 5.6675 
6 0.0000 7.7313 1.1890 5.7668 
7 5.0000 7.5412 1.1264 5.7127 
8 30.0000 5.7034 4.3805 5.3579 
9 5.0000 7.7313 0.8761 5.7565 
12 5.0000 6.8441 2.0025 5.6056 
14 30.0000 5.4499 5.5695 5.1682 
17 10.0000 6.4639 2.4406 5.5733 
18 15.0000 6.2738 3.0038 5.4559 
19 35.0000 4.2459 8.1352 4.7593 
20 5.0000 6.4639 3.3792 5.4856 
21 35.0000 4.3726 8.0726 4.6896 
22 30.0000 5.5133 5.3191 5.1476 
23 5.0000 6.7174 2.2528 5.5566 
24 20.0000 5.9569 4.0050 5.3089 
25 5.0000 7.2877 1.3767 5.6972 
26 20.0000 5.0063 6.5707 4.9231 
27 40.0000 3.0418 17.5219 3.3350 
28 30.0000 4.3726 7.9474 4.7115 
29 20.0000 5.8935 3.9424 5.3269 
30 15.0000 6.2104 2.9412 5.5243 
31 35.0000 4.0558 9.6996 4.5258 
32 25.0000 4.4360 8.1977 4.7876 
33 15.0000 6.1470 3.3792 5.4353 
34 25.0000 4.6261 7.7597 4.8470 
35 25.0000 5.2598 6.0075 5.0134 
36 20.0000 4.9430 8.0100 4.8689 
37 30.0000 3.9924 9.7622 4.5361 
38 40.0000 4.7529 7.0713 4.8780 
43 25.0000 6.3371 2.8160 5.5230 
44 40.0000 4.1191 10.3880 4.4638 
45 35.0000 4.6895 7.5094 4.8715 
47 40.0000 3.9290 9.9499 4.4883 
49 15.0000 5.6401 4.6934 5.2585 
54 0.0000 7.7313 1.2516 5.7591 
55 30.0000 4.9430 6.2578 4.9889 
56 40.0000 4.1191 8.9487 4.7180 
58 0.0000 7.6679 1.3141 5.7707 
59 30.0000 4.1825 9.0738 4.5993 
run_time_after_apriori 24793.1560
global_num_modified_items: -1
num_strong_rules_by_trie: 1598


Length	    = 4587 
MaxGen	    = 100 
datafrom	    = BMS-WebView-2.dat 
sensfile	    = BMS-WebView-2.dat_MST_0.002_MCT_0.20_rules_20(3-itemset)_add.dat 
FIM(1)AR(2)   = 0.000 
MST	        = 0.002 
MCT	        = 0.200 
MST_discount  = 0.700 
MCT_discount  = 0.500 
sup_u		    = 155 
sup_l		    = 155 
db_size	    = 77512 

Total running time: 24877.2340
Total running time (After Apriori): 24793.1560


------------------------------------------------
Max generation               =  100 
Population size /alpha       =  40 
Parent size / mu             =  20 
Children size /lambda        =  20 
Dimension (objective space)  =  4 
mutation_type	= shuffle_random mutation 
recombination_type	= shuffle_random crossover 
mutat_prob	= 0.100 
recom_prob	= 0.950 
bit_turn_prob	= 0.200 
