# Supplementary material for: Use HypE to Hide Association Rules by Adding Items
Source: PLoS One. 2015 Jun 12;10(6):e0127834. doi: 10.1371/journal.pone.0127834 (PMC4466550; doi:10.1371/journal.pone.0127834)
Supplement: S1 Data — (ZIP) [file pone.0127834.s001.zip › Data(PLOS_ONE)/EMO_AddItem/EMO_AddItem_Experiment_data_with_dataset/Outcome16/mushroom.dat_MST_0.0500_MCT_0.50_rules_10_obj.dat]

2 20.0000 1.1374 2.2535 45.3046 
4 20.0000 1.3270 2.8169 38.4985 
5 20.0000 1.3270 3.0047 38.0308 
6 20.0000 1.3270 3.0047 38.0308 
7 20.0000 1.3270 2.6291 40.9108 
10 20.0000 0.9479 1.5023 48.9108 
11 20.0000 1.3270 2.4413 42.3262 
12 20.0000 0.9479 1.5962 48.8246 
13 20.0000 0.9479 1.4085 48.9723 
14 20.0000 1.3270 3.1925 37.1323 
16 20.0000 0.9479 1.7840 48.4677 
18 20.0000 0.9479 1.3146 49.4154 
19 20.0000 1.0427 1.6901 48.1231 
20 20.0000 1.3270 2.7230 39.4954 
21 20.0000 1.3270 2.5352 41.3538 
22 20.0000 1.3270 2.9108 38.3877 
25 20.0000 1.3270 3.0047 38.0308 
26 20.0000 1.1374 2.1596 45.5015 
28 20.0000 1.0427 1.7840 47.8523 
29 20.0000 1.3270 2.8169 38.4985 
32 20.0000 1.2322 2.7230 40.3200 
33 20.0000 1.2322 2.4413 42.5477 
34 20.0000 1.3270 3.0986 37.4277 
36 20.0000 1.2322 2.3474 42.9785 
38 20.0000 1.2322 2.8169 38.6215 
39 20.0000 1.2322 3.2864 37.3662 
44 20.0000 1.1374 2.3474 44.5169 
45 20.0000 1.0427 1.8779 47.7415 
47 20.0000 1.8009 3.2864 36.2338 
48 20.0000 1.1374 1.6901 47.7662 
49 20.0000 1.0427 1.9718 47.7292 
51 20.0000 1.0427 1.2207 49.8954 
52 20.0000 1.2322 2.2535 43.6554 
53 20.0000 1.0427 1.1268 49.9815 
54 20.0000 1.3270 2.5352 41.3538 
55 20.0000 1.1374 2.0657 46.1169 
56 20.0000 1.0427 2.0657 47.3477 
57 20.0000 1.8009 3.2864 36.2338 
58 20.0000 1.0427 1.5962 48.2462 
59 20.0000 0.8531 1.5962 49.4892 
run_time_after_apriori 4578.1410
global_num_modified_items: 5436
num_strong_rules_by_trie: 1065


Length	    = 5436 
MaxGen	    = 100 
datafrom	    = mushroom.dat 
sensfile	    = mushroom_sens(10).dat 
FIM(1)AR(2)   = 0.000 
MST	        = 0.050 
MCT	        = 0.500 
MST_discount  = 0.200 
MCT_discount  = 0.200 
sup_u		    = 406 
sup_l		    = 406 
db_size	    = 8125 

Total running time: 4594.1720
Total running time (After Apriori): 4578.1410


------------------------------------------------
Max generation               =  100 
Population size /alpha       =  40 
Parent size / mu             =  20 
Children size /lambda        =  20 
Dimension (objective space)  =  4 
mutation_type	= shuffle_random mutation 
recombination_type	= shuffle_random crossover 
mutat_prob	= 0.100 
recom_prob	= 0.950 
bit_turn_prob	= 0.200 
