# Supplementary material for: Use HypE to Hide Association Rules by Adding Items
Source: PLoS One. 2015 Jun 12;10(6):e0127834. doi: 10.1371/journal.pone.0127834 (PMC4466550; doi:10.1371/journal.pone.0127834)
Supplement: S1 Data — (ZIP) [file pone.0127834.s001.zip › Data(PLOS_ONE)/EMO_AddItem/EMO_AddItem_Experiment_data_with_dataset/Outcome16/retail.dat_MST_0.0010_MCT_0.50_rules_20_obj.dat]

0 5.0000 0.0307 0.0305 0.3822 
1 5.0000 0.0307 0.0305 0.3822 
3 0.0000 0.0307 0.0000 0.4889 
4 0.0000 0.0307 0.0000 0.4889 
6 0.0000 0.0307 0.0000 0.4889 
7 5.0000 0.0307 0.0305 0.3822 
11 0.0000 0.0307 0.0000 0.4889 
14 5.0000 0.0307 0.0305 0.3822 
16 5.0000 0.0307 0.0305 0.3822 
17 5.0000 0.0307 0.0305 0.3822 
18 5.0000 0.0307 0.0305 0.3822 
20 5.0000 0.0307 0.0305 0.3822 
21 5.0000 0.0307 0.0305 0.3822 
22 5.0000 0.0307 0.0305 0.3822 
25 5.0000 0.0307 0.0305 0.3822 
28 5.0000 0.0307 0.0305 0.3822 
29 5.0000 0.0614 0.0000 0.4231 
31 5.0000 0.0307 0.0305 0.3822 
32 5.0000 0.0307 0.0305 0.3822 
35 5.0000 0.0307 0.0305 0.3822 
36 5.0000 0.0307 0.0305 0.3822 
37 0.0000 0.0307 0.0000 0.4889 
38 0.0000 0.0307 0.0000 0.4889 
39 5.0000 0.0307 0.0305 0.3822 
40 5.0000 0.0307 0.0305 0.3822 
42 0.0000 0.0307 0.0000 0.4889 
44 0.0000 0.0307 0.0000 0.4889 
45 0.0000 0.0307 0.0000 0.4889 
46 5.0000 0.0307 0.0305 0.3822 
47 0.0000 0.0307 0.0000 0.4889 
50 5.0000 0.0307 0.0305 0.3822 
51 5.0000 0.0307 0.0305 0.3822 
52 0.0000 0.0307 0.0000 0.4889 
53 0.0000 0.0307 0.0000 0.4889 
54 0.0000 0.0307 0.0000 0.4889 
55 0.0000 0.0307 0.0000 0.4889 
56 0.0000 0.0307 0.0000 0.4889 
57 5.0000 0.0307 0.0000 0.4265 
58 0.0000 0.0307 0.0000 0.4889 
59 5.0000 0.0307 0.0305 0.3822 
run_time_after_apriori 9444.3440
global_num_modified_items: -1
num_strong_rules_by_trie: 3276


Length	    = 490 
MaxGen	    = 100 
datafrom	    = retail.dat 
sensfile	    = retail_sens_(3-itemset)(20).dat 
FIM(1)AR(2)   = 0.000 
MST	        = 0.001 
MCT	        = 0.500 
MST_discount  = 0.700 
MCT_discount  = 0.500 
sup_u		    = 88 
sup_l		    = 88 
db_size	    = 88163 

Total running time: 10016.1250
Total running time (After Apriori): 9444.3440


------------------------------------------------
Max generation               =  100 
Population size /alpha       =  40 
Parent size / mu             =  20 
Children size /lambda        =  20 
Dimension (objective space)  =  4 
mutation_type	= shuffle_random mutation 
recombination_type	= shuffle_random crossover 
mutat_prob	= 0.100 
recom_prob	= 0.950 
bit_turn_prob	= 0.200 
