# Supplementary material for: Use HypE to Hide Association Rules by Adding Items
Source: PLoS One. 2015 Jun 12;10(6):e0127834. doi: 10.1371/journal.pone.0127834 (PMC4466550; doi:10.1371/journal.pone.0127834)
Supplement: S1 Data — (ZIP) [file pone.0127834.s001.zip › Data(PLOS_ONE)/EMO_AddItem/EMO_AddItem_Experiment_data_with_dataset/Outcome17/BMS-WebView-1.dat_MST_0.0010_MCT_0.20_rules_10_obj.dat]

0 40.0000 1.9706 18.9585 4.1106 
1 0.0000 2.3147 3.0246 4.6005 
2 0.0000 2.3459 2.9311 4.6039 
3 0.0000 2.3459 2.9311 4.6039 
4 0.0000 2.2834 2.9935 4.6072 
8 0.0000 2.1896 3.2117 4.6072 
10 0.0000 2.2208 3.1182 4.6022 
12 0.0000 2.1270 3.8354 4.6223 
15 0.0000 2.3147 3.0246 4.6005 
16 0.0000 2.1896 3.2429 4.5972 
17 0.0000 2.2521 2.9935 4.6072 
18 0.0000 2.2834 3.0558 4.5972 
19 0.0000 2.2521 2.9935 4.6072 
20 0.0000 2.3147 3.0870 4.5821 
21 40.0000 2.2208 4.8955 4.5821 
23 0.0000 2.2521 2.9935 4.6072 
25 0.0000 2.1583 3.3053 4.5972 
26 0.0000 2.2834 3.0558 4.5972 
27 0.0000 2.2834 3.1805 4.5955 
28 0.0000 2.2834 3.0558 4.5972 
29 50.0000 2.0332 12.3792 4.4881 
31 0.0000 2.3147 2.9935 4.6056 
32 0.0000 2.2521 2.9935 4.6072 
33 0.0000 2.1896 3.3053 4.5988 
34 40.0000 2.4711 6.1740 4.5703 
35 0.0000 2.2521 2.9935 4.6072 
37 0.0000 2.2521 2.9935 4.6072 
38 0.0000 2.1270 3.8354 4.6223 
39 0.0000 2.3459 2.9935 4.5904 
40 0.0000 2.1270 3.8354 4.6223 
45 0.0000 2.3147 2.9623 4.6123 
47 0.0000 2.2521 2.9935 4.6072 
48 0.0000 2.3147 3.0246 4.6005 
49 0.0000 2.2521 2.9935 4.6072 
50 40.0000 2.0957 11.6932 4.4780 
53 0.0000 2.2834 3.0558 4.5972 
54 0.0000 2.1896 3.2429 4.5972 
55 0.0000 2.2521 3.2117 4.5888 
57 40.0000 2.0019 10.1964 4.4965 
59 0.0000 2.3459 2.9935 4.5904 
run_time_after_apriori 12252.2650
global_num_modified_items: -1
num_strong_rules_by_trie: 3207


Length	    = 2813 
MaxGen	    = 100 
datafrom	    = BMS-WebView-1.dat 
sensfile	    = BMS-WebView-1_sens_(3-itemset)(10).dat 
FIM(1)AR(2)   = 0.000 
MST	        = 0.001 
MCT	        = 0.200 
MST_discount  = 0.700 
MCT_discount  = 0.500 
sup_u		    = 59 
sup_l		    = 59 
db_size	    = 59602 

Total running time: 12311.0310
Total running time (After Apriori): 12252.2650


------------------------------------------------
Max generation               =  100 
Population size /alpha       =  40 
Parent size / mu             =  20 
Children size /lambda        =  20 
Dimension (objective space)  =  4 
mutation_type	= shuffle_random mutation 
recombination_type	= shuffle_random crossover 
mutat_prob	= 0.100 
recom_prob	= 0.950 
bit_turn_prob	= 0.200 
