# Supplementary material for: Use HypE to Hide Association Rules by Adding Items
Source: PLoS One. 2015 Jun 12;10(6):e0127834. doi: 10.1371/journal.pone.0127834 (PMC4466550; doi:10.1371/journal.pone.0127834)
Supplement: S1 Data — (ZIP) [file pone.0127834.s001.zip › Data(PLOS_ONE)/EMO_AddItem/EMO_AddItem_Experiment_data_with_dataset/Outcome17/BMS-WebView-1.dat_MST_0.0010_MCT_0.20_rules_20_obj.dat]

1 50.0000 3.4829 34.7365 6.5384 
2 25.0000 5.4597 11.2254 9.8772 
3 35.0000 5.7735 8.7933 9.8420 
4 30.0000 5.3969 10.2900 9.9091 
5 30.0000 5.9617 7.7019 9.9208 
6 30.0000 5.0832 12.8469 9.8755 
7 35.0000 5.3028 10.9448 9.9107 
8 30.0000 5.0518 17.3371 9.5903 
11 45.0000 4.7380 18.0231 9.4577 
12 25.0000 5.7735 10.2588 9.9292 
13 45.0000 4.7380 20.6423 9.2916 
15 35.0000 3.9222 31.1194 7.6810 
16 30.0000 5.9617 7.7019 9.9208 
17 35.0000 4.2046 27.4712 8.3705 
18 35.0000 3.7967 29.2797 7.9628 
20 30.0000 5.2087 12.1609 9.8956 
21 30.0000 5.3342 14.9049 9.6926 
23 25.0000 5.5224 12.0674 9.8671 
24 45.0000 4.9890 16.9629 9.5601 
26 40.0000 4.0477 24.8831 8.6524 
28 45.0000 3.9849 23.0433 8.9544 
31 45.0000 4.9576 19.1456 9.3655 
34 45.0000 3.8281 30.0592 7.6659 
36 35.0000 5.8048 7.8890 9.8839 
37 35.0000 5.0204 14.4372 9.8436 
38 35.0000 6.2127 7.4524 9.8990 
39 40.0000 5.7421 11.7867 9.7849 
41 35.0000 4.1732 22.2950 9.0182 
45 40.0000 5.7107 8.3255 9.8956 
46 35.0000 5.9303 7.6707 9.8973 
48 30.0000 5.4597 9.9158 9.8856 
49 40.0000 4.2673 21.0477 8.9309 
50 35.0000 5.5852 9.4793 9.9040 
51 35.0000 3.7025 30.3087 7.9679 
52 35.0000 4.8949 17.8048 9.4527 
55 35.0000 4.3615 22.5133 8.7967 
56 35.0000 3.9222 23.5734 8.8974 
57 40.0000 4.5497 20.4241 9.3755 
58 40.0000 4.6125 19.5510 9.3688 
59 35.0000 4.9890 15.3103 9.7916 
run_time_after_apriori 24265.9220
global_num_modified_items: -1
num_strong_rules_by_trie: 3207


Length	    = 6218 
MaxGen	    = 100 
datafrom	    = BMS-WebView-1.dat 
sensfile	    = BMS-WebView-1_sens_(3-itemset)(20).dat 
FIM(1)AR(2)   = 0.000 
MST	        = 0.001 
MCT	        = 0.200 
MST_discount  = 0.700 
MCT_discount  = 0.500 
sup_u		    = 59 
sup_l		    = 59 
db_size	    = 59602 

Total running time: 24324.9220
Total running time (After Apriori): 24265.9220


------------------------------------------------
Max generation               =  100 
Population size /alpha       =  40 
Parent size / mu             =  20 
Children size /lambda        =  20 
Dimension (objective space)  =  4 
mutation_type	= shuffle_random mutation 
recombination_type	= shuffle_random crossover 
mutat_prob	= 0.100 
recom_prob	= 0.950 
bit_turn_prob	= 0.200 
