# Supplementary material for: Use HypE to Hide Association Rules by Adding Items
Source: PLoS One. 2015 Jun 12;10(6):e0127834. doi: 10.1371/journal.pone.0127834 (PMC4466550; doi:10.1371/journal.pone.0127834)
Supplement: S1 Data — (ZIP) [file pone.0127834.s001.zip › Data(PLOS_ONE)/EMO_AddItem/EMO_AddItem_Experiment_data_with_dataset/Outcome17/BMS-WebView-2.dat_MST_0.0020_MCT_0.20_rules_10_obj.dat]

0 0.0000 4.4710 1.0638 3.6098 
1 0.0000 4.1562 1.8148 3.5324 
2 0.0000 3.9673 2.0025 3.5156 
3 0.0000 3.6524 3.3166 3.4008 
6 10.0000 4.0932 2.4406 3.4743 
8 10.0000 3.9673 1.8148 3.5556 
10 0.0000 4.3451 0.5632 3.6588 
12 0.0000 4.1562 1.5645 3.5362 
14 0.0000 4.2821 1.5019 3.5633 
16 10.0000 3.8413 2.5031 3.4872 
17 20.0000 2.8967 3.6921 3.2563 
18 0.0000 4.0302 1.7522 3.6046 
19 20.0000 2.9597 4.6308 3.1376 
20 0.0000 4.4710 0.5632 3.6523 
21 0.0000 4.4710 0.9387 3.6123 
22 0.0000 4.6599 0.5006 3.6627 
23 20.0000 3.1486 3.8173 3.2343 
24 0.0000 4.5340 0.4380 3.6910 
26 0.0000 4.5340 1.1890 3.5878 
29 0.0000 4.6599 0.6884 3.6317 
30 0.0000 4.2821 0.6258 3.6833 
32 10.0000 4.0932 1.2516 3.5969 
33 20.0000 3.0227 3.9424 3.2060 
36 20.0000 3.3375 2.9412 3.3427 
37 10.0000 3.0856 4.8185 3.1569 
38 20.0000 2.9597 5.2566 3.1350 
41 0.0000 4.4710 1.3141 3.5827 
42 10.0000 3.2116 3.0663 3.3014 
44 0.0000 4.4710 0.5006 3.6691 
45 20.0000 3.2116 3.3792 3.2976 
46 10.0000 4.1562 1.8773 3.5285 
47 0.0000 4.1562 2.1277 3.5001 
48 20.0000 3.0227 3.6295 3.2421 
51 10.0000 3.0856 3.1915 3.3234 
52 0.0000 4.5970 0.8761 3.6188 
53 20.0000 2.3929 8.8861 2.5183 
56 0.0000 4.4710 0.6258 3.6446 
57 20.0000 2.8338 4.1927 3.2653 
58 0.0000 4.2191 1.0013 3.6639 
59 0.0000 3.5264 3.5044 3.3595 
run_time_after_apriori 16157.3440
global_num_modified_items: -1
num_strong_rules_by_trie: 1598


Length	    = 2931 
MaxGen	    = 100 
datafrom	    = BMS-WebView-2.dat 
sensfile	    = BMS-WebView-2.dat_MST_0.002_MCT_0.20_rules_10(3-itemset)_add.dat 
FIM(1)AR(2)   = 0.000 
MST	        = 0.002 
MCT	        = 0.200 
MST_discount  = 0.700 
MCT_discount  = 0.500 
sup_u		    = 155 
sup_l		    = 155 
db_size	    = 77512 

Total running time: 16240.3130
Total running time (After Apriori): 16157.3440


------------------------------------------------
Max generation               =  100 
Population size /alpha       =  40 
Parent size / mu             =  20 
Children size /lambda        =  20 
Dimension (objective space)  =  4 
mutation_type	= shuffle_random mutation 
recombination_type	= shuffle_random crossover 
mutat_prob	= 0.100 
recom_prob	= 0.950 
bit_turn_prob	= 0.200 
