# Supplementary material for: Use HypE to Hide Association Rules by Adding Items
Source: PLoS One. 2015 Jun 12;10(6):e0127834. doi: 10.1371/journal.pone.0127834 (PMC4466550; doi:10.1371/journal.pone.0127834)
Supplement: S1 Data — (ZIP) [file pone.0127834.s001.zip › Data(PLOS_ONE)/EMO_AddItem/EMO_AddItem_Experiment_data_with_dataset/Outcome17/BMS-WebView-2.dat_MST_0.0020_MCT_0.20_rules_20_obj.dat]

0 5.0000 7.2877 1.6270 5.7217 
2 15.0000 5.7034 4.4431 5.3785 
5 30.0000 3.9924 9.8248 4.5116 
6 25.0000 4.6895 7.2591 4.9141 
7 15.0000 5.0063 6.0701 5.0547 
8 15.0000 6.4639 3.0663 5.5437 
9 20.0000 6.5906 2.8786 5.6301 
10 30.0000 4.2459 8.3229 4.8276 
11 5.0000 6.9708 2.3780 5.6314 
12 25.0000 4.8162 6.6959 4.9476 
13 30.0000 5.1331 6.3830 4.9683 
14 30.0000 4.1825 8.5732 4.6831 
15 10.0000 6.7807 2.5031 5.6353 
18 25.0000 5.7034 4.6934 5.3295 
19 0.0000 7.5412 1.2516 5.7591 
21 15.0000 4.8796 6.9462 4.9373 
22 30.0000 4.4360 7.8223 4.7876 
26 25.0000 4.5627 8.0726 4.8651 
28 15.0000 6.0837 3.6921 5.4172 
30 25.0000 6.0837 5.0063 5.3166 
31 10.0000 6.8441 2.8160 5.5991 
32 15.0000 6.9075 2.2528 5.6662 
34 10.0000 7.2243 1.9399 5.7101 
36 0.0000 7.9214 1.3767 5.7333 
37 20.0000 6.3371 3.4418 5.5062 
38 40.0000 3.0418 17.5219 3.3350 
39 20.0000 6.1470 3.6295 5.5024 
42 30.0000 5.2598 6.0075 5.0250 
43 25.0000 5.8302 4.3805 5.4314 
45 15.0000 7.0976 2.1902 5.6856 
46 30.0000 5.0063 6.9462 4.8625 
49 40.0000 3.9924 10.0125 4.5051 
50 15.0000 5.9569 4.0050 5.4624 
51 5.0000 7.8580 1.1264 5.7191 
52 40.0000 4.3093 8.2603 4.7502 
53 5.0000 7.4144 1.5019 5.7049 
54 5.0000 7.6679 1.0638 5.7668 
55 30.0000 4.9430 6.4456 5.0083 
57 0.0000 7.4778 1.3767 5.7849 
59 20.0000 4.7529 7.5094 4.8483 
run_time_after_apriori 24820.2810
global_num_modified_items: -1
num_strong_rules_by_trie: 1598


Length	    = 4587 
MaxGen	    = 100 
datafrom	    = BMS-WebView-2.dat 
sensfile	    = BMS-WebView-2.dat_MST_0.002_MCT_0.20_rules_20(3-itemset)_add.dat 
FIM(1)AR(2)   = 0.000 
MST	        = 0.002 
MCT	        = 0.200 
MST_discount  = 0.700 
MCT_discount  = 0.500 
sup_u		    = 155 
sup_l		    = 155 
db_size	    = 77512 

Total running time: 24905.4840
Total running time (After Apriori): 24820.2810


------------------------------------------------
Max generation               =  100 
Population size /alpha       =  40 
Parent size / mu             =  20 
Children size /lambda        =  20 
Dimension (objective space)  =  4 
mutation_type	= shuffle_random mutation 
recombination_type	= shuffle_random crossover 
mutat_prob	= 0.100 
recom_prob	= 0.950 
bit_turn_prob	= 0.200 
