# Supplementary material for: Use HypE to Hide Association Rules by Adding Items
Source: PLoS One. 2015 Jun 12;10(6):e0127834. doi: 10.1371/journal.pone.0127834 (PMC4466550; doi:10.1371/journal.pone.0127834)
Supplement: S1 Data — (ZIP) [file pone.0127834.s001.zip › Data(PLOS_ONE)/EMO_AddItem/EMO_AddItem_Experiment_data_with_dataset/Outcome17/retail.dat_MST_0.0010_MCT_0.50_rules_20_obj.dat]

0 5.0000 0.0307 0.0305 0.3822 
1 0.0000 0.0307 0.0000 0.5342 
2 0.0000 0.0307 0.0000 0.5342 
3 5.0000 0.0307 0.0000 0.4208 
8 0.0000 0.0307 0.0000 0.5342 
9 5.0000 0.0307 0.0305 0.3822 
13 0.0000 0.0307 0.0000 0.5342 
15 0.0000 0.0307 0.0000 0.5342 
16 5.0000 0.0307 0.0305 0.3822 
18 0.0000 0.0307 0.0000 0.5342 
19 0.0000 0.0307 0.0000 0.5342 
20 5.0000 0.0307 0.0305 0.3822 
22 5.0000 0.0307 0.0305 0.3822 
25 5.0000 0.0307 0.0305 0.3822 
26 5.0000 0.0307 0.0305 0.3822 
27 5.0000 0.0307 0.0305 0.3822 
28 5.0000 0.0307 0.0305 0.3822 
29 5.0000 0.0307 0.0305 0.3822 
30 5.0000 0.0307 0.0305 0.3822 
31 5.0000 0.0307 0.0305 0.3822 
32 0.0000 0.0307 0.0000 0.5342 
33 0.0000 0.0307 0.0000 0.5342 
37 5.0000 0.0307 0.0305 0.3822 
38 5.0000 0.0307 0.0305 0.3822 
39 0.0000 0.0307 0.0000 0.5342 
40 5.0000 0.0307 0.0305 0.3822 
41 5.0000 0.0307 0.0305 0.3822 
43 5.0000 0.0307 0.0305 0.3822 
44 5.0000 0.0307 0.0305 0.3822 
46 0.0000 0.0307 0.0000 0.5342 
47 0.0000 0.0307 0.0000 0.5342 
49 0.0000 0.0307 0.0000 0.5342 
50 0.0000 0.0307 0.0000 0.5342 
51 0.0000 0.0307 0.0000 0.5342 
52 5.0000 0.0307 0.0305 0.3822 
53 0.0000 0.0307 0.0000 0.5342 
54 5.0000 0.0307 0.0305 0.3822 
55 0.0000 0.0307 0.0000 0.5342 
56 0.0000 0.0307 0.0000 0.5342 
57 0.0000 0.0307 0.0000 0.5342 
run_time_after_apriori 9477.4370
global_num_modified_items: -1
num_strong_rules_by_trie: 3276


Length	    = 490 
MaxGen	    = 100 
datafrom	    = retail.dat 
sensfile	    = retail_sens_(3-itemset)(20).dat 
FIM(1)AR(2)   = 0.000 
MST	        = 0.001 
MCT	        = 0.500 
MST_discount  = 0.700 
MCT_discount  = 0.500 
sup_u		    = 88 
sup_l		    = 88 
db_size	    = 88163 

Total running time: 10046.8430
Total running time (After Apriori): 9477.4370


------------------------------------------------
Max generation               =  100 
Population size /alpha       =  40 
Parent size / mu             =  20 
Children size /lambda        =  20 
Dimension (objective space)  =  4 
mutation_type	= shuffle_random mutation 
recombination_type	= shuffle_random crossover 
mutat_prob	= 0.100 
recom_prob	= 0.950 
bit_turn_prob	= 0.200 
