# Supplementary material for: Use HypE to Hide Association Rules by Adding Items
Source: PLoS One. 2015 Jun 12;10(6):e0127834. doi: 10.1371/journal.pone.0127834 (PMC4466550; doi:10.1371/journal.pone.0127834)
Supplement: S1 Data — (ZIP) [file pone.0127834.s001.zip › Data(PLOS_ONE)/EMO_AddItem/EMO_AddItem_Experiment_data_with_dataset/Outcome18/BMS-WebView-1.dat_MST_0.0010_MCT_0.20_rules_10_obj.dat]

0 40.0000 1.9706 18.9585 4.1106 
3 0.0000 2.4398 2.6816 4.6123 
4 0.0000 2.5023 3.5859 4.5888 
5 0.0000 2.3147 3.1805 4.6123 
9 30.0000 1.9706 12.6286 4.4613 
10 0.0000 2.4398 2.5881 4.6190 
12 10.0000 2.4085 3.3676 4.5904 
13 10.0000 2.3459 2.9935 4.6139 
14 10.0000 2.6275 4.3655 4.5787 
15 20.0000 2.0019 11.7244 4.4696 
18 30.0000 2.1583 8.5750 4.5468 
20 10.0000 2.1270 5.9557 4.6005 
21 10.0000 2.4398 3.0246 4.5988 
22 0.0000 2.4398 3.8042 4.5871 
25 10.0000 2.4085 3.4300 4.5871 
26 20.0000 2.1896 4.0536 4.6257 
27 10.0000 2.3147 3.8977 4.5837 
28 10.0000 2.4398 3.1182 4.5955 
29 20.0000 2.0644 6.6729 4.5904 
32 0.0000 2.2834 3.3053 4.6139 
33 10.0000 2.2834 3.2117 4.6039 
34 10.0000 2.1896 4.5525 4.6358 
36 0.0000 2.3459 3.4924 4.5938 
37 20.0000 1.9080 9.1363 4.5451 
38 30.0000 2.0957 9.3857 4.5384 
39 40.0000 2.0957 7.5460 4.5535 
40 0.0000 2.4398 2.7128 4.6072 
41 0.0000 2.4711 2.8375 4.6039 
42 20.0000 2.5336 4.1160 4.5787 
43 0.0000 2.4085 2.6505 4.6173 
44 10.0000 2.5336 3.7418 4.5837 
45 10.0000 2.4085 2.9935 4.6022 
48 0.0000 2.5023 3.2741 4.5988 
49 10.0000 2.3772 2.7752 4.6089 
50 10.0000 2.4085 3.3053 4.5938 
52 40.0000 1.9080 12.5663 4.4713 
53 0.0000 2.3772 2.8687 4.6156 
55 10.0000 2.5336 3.2117 4.5938 
57 30.0000 2.1583 5.2385 4.6274 
58 50.0000 1.9706 11.3814 4.4881 
run_time_after_apriori 12358.7030
global_num_modified_items: -1
num_strong_rules_by_trie: 3207


Length	    = 2813 
MaxGen	    = 100 
datafrom	    = BMS-WebView-1.dat 
sensfile	    = BMS-WebView-1_sens_(3-itemset)(10).dat 
FIM(1)AR(2)   = 0.000 
MST	        = 0.001 
MCT	        = 0.200 
MST_discount  = 0.700 
MCT_discount  = 0.500 
sup_u		    = 59 
sup_l		    = 59 
db_size	    = 59602 

Total running time: 12417.8120
Total running time (After Apriori): 12358.7030


------------------------------------------------
Max generation               =  100 
Population size /alpha       =  40 
Parent size / mu             =  20 
Children size /lambda        =  20 
Dimension (objective space)  =  4 
mutation_type	= shuffle_random mutation 
recombination_type	= shuffle_random crossover 
mutat_prob	= 0.100 
recom_prob	= 0.950 
bit_turn_prob	= 0.200 
