# Supplementary material for: Use HypE to Hide Association Rules by Adding Items
Source: PLoS One. 2015 Jun 12;10(6):e0127834. doi: 10.1371/journal.pone.0127834 (PMC4466550; doi:10.1371/journal.pone.0127834)
Supplement: S1 Data — (ZIP) [file pone.0127834.s001.zip › Data(PLOS_ONE)/EMO_AddItem/EMO_AddItem_Experiment_data_with_dataset/Outcome18/BMS-WebView-1.dat_MST_0.0010_MCT_0.20_rules_20_obj.dat]

2 35.0000 4.2360 22.9810 8.8135 
4 35.0000 4.7694 19.4574 9.4745 
6 25.0000 5.8048 8.3567 9.9594 
7 35.0000 4.0477 22.6692 8.9880 
8 40.0000 4.3615 20.9853 9.0114 
10 25.0000 5.8676 8.8868 9.8889 
11 35.0000 4.4870 20.8294 9.2799 
12 50.0000 3.4829 34.7365 6.5384 
13 30.0000 5.2087 12.5351 9.8168 
14 25.0000 5.2400 16.8382 9.7816 
15 30.0000 4.9890 17.5242 9.5936 
16 35.0000 4.9263 16.6199 9.6222 
18 35.0000 4.0477 26.8787 8.2598 
19 35.0000 4.8949 19.0833 9.3252 
21 35.0000 3.8594 26.5045 8.3001 
22 35.0000 5.6166 9.6352 9.9024 
25 35.0000 3.7025 28.9991 7.8873 
28 30.0000 5.4911 10.8824 9.9225 
29 25.0000 5.7107 8.5126 9.9242 
30 25.0000 5.3028 15.2791 9.7245 
32 40.0000 3.9849 22.9810 8.9930 
33 40.0000 4.2360 21.2972 9.0400 
34 30.0000 5.0518 16.2457 9.7782 
35 35.0000 4.6752 19.8628 9.4275 
36 30.0000 5.9617 8.1384 9.9409 
38 30.0000 4.9576 16.9005 9.7698 
39 25.0000 6.0872 8.1073 9.9057 
40 45.0000 4.5184 21.1724 8.9578 
41 20.0000 5.7107 10.1964 9.9292 
43 35.0000 4.2987 23.6358 8.7749 
45 40.0000 4.1732 25.3196 8.6725 
48 30.0000 5.2714 12.2544 9.8352 
50 25.0000 5.4283 11.5373 9.9091 
51 30.0000 6.2127 10.6018 9.8453 
52 20.0000 5.7735 10.0717 9.9007 
53 30.0000 5.5538 10.2588 9.9493 
54 35.0000 4.6125 20.2058 9.2732 
55 35.0000 4.8321 18.6467 9.6154 
56 30.0000 5.1459 14.0942 9.8252 
58 30.0000 5.5538 13.5641 9.7597 
run_time_after_apriori 24912.6560
global_num_modified_items: -1
num_strong_rules_by_trie: 3207


Length	    = 6218 
MaxGen	    = 100 
datafrom	    = BMS-WebView-1.dat 
sensfile	    = BMS-WebView-1_sens_(3-itemset)(20).dat 
FIM(1)AR(2)   = 0.000 
MST	        = 0.001 
MCT	        = 0.200 
MST_discount  = 0.700 
MCT_discount  = 0.500 
sup_u		    = 59 
sup_l		    = 59 
db_size	    = 59602 

Total running time: 24974.5630
Total running time (After Apriori): 24912.6560


------------------------------------------------
Max generation               =  100 
Population size /alpha       =  40 
Parent size / mu             =  20 
Children size /lambda        =  20 
Dimension (objective space)  =  4 
mutation_type	= shuffle_random mutation 
recombination_type	= shuffle_random crossover 
mutat_prob	= 0.100 
recom_prob	= 0.950 
bit_turn_prob	= 0.200 
