# Supplementary material for: Use HypE to Hide Association Rules by Adding Items
Source: PLoS One. 2015 Jun 12;10(6):e0127834. doi: 10.1371/journal.pone.0127834 (PMC4466550; doi:10.1371/journal.pone.0127834)
Supplement: S1 Data — (ZIP) [file pone.0127834.s001.zip › Data(PLOS_ONE)/EMO_AddItem/EMO_AddItem_Experiment_data_with_dataset/Outcome18/BMS-WebView-2.dat_MST_0.0020_MCT_0.20_rules_10_obj.dat]

0 10.0000 4.2191 1.5019 3.5530 
2 10.0000 4.0932 1.8773 3.5143 
3 0.0000 4.3451 0.5006 3.6730 
4 10.0000 3.9673 1.9399 3.4911 
5 10.0000 3.7783 2.8786 3.4949 
6 0.0000 4.3451 1.0638 3.5917 
8 20.0000 3.0227 4.6934 3.1221 
9 0.0000 4.2191 1.1890 3.5891 
10 10.0000 3.1486 3.8798 3.2601 
11 0.0000 4.1562 0.5632 3.6769 
12 10.0000 3.0856 3.9424 3.2679 
13 0.0000 4.0302 1.6896 3.5878 
14 20.0000 3.1486 3.9424 3.2498 
15 20.0000 3.0856 3.5044 3.3234 
16 20.0000 3.1486 4.0676 3.1943 
17 20.0000 2.3929 8.8861 2.5183 
18 0.0000 3.4005 3.6921 3.3401 
19 0.0000 4.4710 0.9387 3.6240 
20 10.0000 3.9043 2.3154 3.4782 
22 20.0000 3.1486 3.3792 3.3169 
23 10.0000 3.4635 3.0038 3.3737 
24 20.0000 3.0227 4.8185 3.1182 
25 20.0000 3.4635 3.0038 3.3504 
26 10.0000 3.1486 3.6921 3.3363 
27 10.0000 3.3375 3.5670 3.2847 
29 10.0000 3.8413 2.5657 3.5104 
30 10.0000 3.2116 3.1915 3.3040 
34 0.0000 4.4710 1.0013 3.6162 
37 10.0000 3.9673 2.8160 3.4524 
38 10.0000 4.2191 2.1902 3.4820 
39 0.0000 4.4710 0.6884 3.6433 
43 20.0000 3.0856 3.8173 3.2666 
44 0.0000 4.1562 1.5645 3.5298 
47 20.0000 3.3375 3.0663 3.3466 
49 0.0000 4.4081 0.6258 3.6485 
50 20.0000 3.3375 3.7547 3.2743 
54 10.0000 4.1562 1.3767 3.5724 
55 0.0000 3.8413 2.6283 3.5143 
57 0.0000 4.2191 0.8761 3.6304 
58 0.0000 4.0932 0.7509 3.6898 
run_time_after_apriori 16075.7190
global_num_modified_items: -1
num_strong_rules_by_trie: 1598


Length	    = 2931 
MaxGen	    = 100 
datafrom	    = BMS-WebView-2.dat 
sensfile	    = BMS-WebView-2.dat_MST_0.002_MCT_0.20_rules_10(3-itemset)_add.dat 
FIM(1)AR(2)   = 0.000 
MST	        = 0.002 
MCT	        = 0.200 
MST_discount  = 0.700 
MCT_discount  = 0.500 
sup_u		    = 155 
sup_l		    = 155 
db_size	    = 77512 

Total running time: 16158.2500
Total running time (After Apriori): 16075.7190


------------------------------------------------
Max generation               =  100 
Population size /alpha       =  40 
Parent size / mu             =  20 
Children size /lambda        =  20 
Dimension (objective space)  =  4 
mutation_type	= shuffle_random mutation 
recombination_type	= shuffle_random crossover 
mutat_prob	= 0.100 
recom_prob	= 0.950 
bit_turn_prob	= 0.200 
