# Supplementary material for: Use HypE to Hide Association Rules by Adding Items
Source: PLoS One. 2015 Jun 12;10(6):e0127834. doi: 10.1371/journal.pone.0127834 (PMC4466550; doi:10.1371/journal.pone.0127834)
Supplement: S1 Data — (ZIP) [file pone.0127834.s001.zip › Data(PLOS_ONE)/EMO_AddItem/EMO_AddItem_Experiment_data_with_dataset/Outcome18/BMS-WebView-2.dat_MST_0.0020_MCT_0.20_rules_20_obj.dat]

0 15.0000 5.7668 4.7559 5.2585 
1 20.0000 5.5767 5.3191 5.2740 
3 10.0000 6.5906 2.6909 5.5140 
5 15.0000 5.8302 3.8173 5.4121 
6 30.0000 5.6401 4.9437 5.2250 
8 15.0000 6.6540 2.3780 5.5991 
9 40.0000 3.0418 17.5219 3.3350 
11 20.0000 6.0837 3.5670 5.4572 
12 25.0000 5.0697 6.1327 5.0005 
13 30.0000 3.9290 10.3254 4.5128 
14 20.0000 5.9569 4.0676 5.3359 
15 40.0000 3.9290 10.1377 4.4819 
18 0.0000 7.6046 1.3141 5.7398 
19 5.0000 6.5906 2.5031 5.6004 
20 15.0000 6.4639 3.1915 5.4959 
21 20.0000 4.1191 8.8235 4.7244 
22 15.0000 6.2104 3.3166 5.5062 
24 5.0000 7.6046 0.9387 5.7346 
25 25.0000 4.1191 8.7610 4.6986 
26 15.0000 6.9075 1.9399 5.6469 
28 35.0000 4.8162 7.1339 4.8767 
29 5.0000 7.2243 1.5019 5.7565 
30 5.0000 6.9708 2.5031 5.5991 
32 15.0000 6.5272 2.6909 5.5708 
34 0.0000 7.7313 1.3767 5.7217 
36 35.0000 4.1191 8.0726 4.7670 
39 20.0000 5.7668 4.0676 5.4508 
40 30.0000 4.1191 9.1364 4.5464 
42 10.0000 7.0976 1.8148 5.7152 
45 5.0000 7.4144 1.0638 5.7372 
46 30.0000 4.6261 7.3842 4.8393 
47 15.0000 6.7807 2.1277 5.6365 
49 30.0000 4.9430 6.3830 4.9502 
51 40.0000 4.0558 10.5131 4.3787 
52 5.0000 7.2877 1.1890 5.7423 
53 0.0000 7.4778 1.4393 5.7681 
54 40.0000 3.9924 10.9512 4.3245 
56 15.0000 4.8162 7.0713 4.9799 
57 20.0000 4.4360 7.9474 4.7876 
59 5.0000 7.6679 1.2516 5.6998 
run_time_after_apriori 24970.6720
global_num_modified_items: -1
num_strong_rules_by_trie: 1598


Length	    = 4587 
MaxGen	    = 100 
datafrom	    = BMS-WebView-2.dat 
sensfile	    = BMS-WebView-2.dat_MST_0.002_MCT_0.20_rules_20(3-itemset)_add.dat 
FIM(1)AR(2)   = 0.000 
MST	        = 0.002 
MCT	        = 0.200 
MST_discount  = 0.700 
MCT_discount  = 0.500 
sup_u		    = 155 
sup_l		    = 155 
db_size	    = 77512 

Total running time: 25053.5780
Total running time (After Apriori): 24970.6720


------------------------------------------------
Max generation               =  100 
Population size /alpha       =  40 
Parent size / mu             =  20 
Children size /lambda        =  20 
Dimension (objective space)  =  4 
mutation_type	= shuffle_random mutation 
recombination_type	= shuffle_random crossover 
mutat_prob	= 0.100 
recom_prob	= 0.950 
bit_turn_prob	= 0.200 
