# Supplementary material for: Use HypE to Hide Association Rules by Adding Items
Source: PLoS One. 2015 Jun 12;10(6):e0127834. doi: 10.1371/journal.pone.0127834 (PMC4466550; doi:10.1371/journal.pone.0127834)
Supplement: S1 Data — (ZIP) [file pone.0127834.s001.zip › Data(PLOS_ONE)/EMO_AddItem/EMO_AddItem_Experiment_data_with_dataset/Outcome18/retail.dat_MST_0.0010_MCT_0.50_rules_20_obj.dat]

0 5.0000 0.0307 0.0305 0.3822 
5 0.0000 0.0614 0.0000 0.5331 
6 0.0000 0.0614 0.0000 0.5331 
9 0.0000 0.0614 0.0000 0.5331 
10 0.0000 0.0614 0.0000 0.5331 
12 0.0000 0.0614 0.0000 0.5331 
16 0.0000 0.0614 0.0000 0.5331 
17 0.0000 0.0614 0.0000 0.5331 
19 0.0000 0.0614 0.0000 0.5331 
20 0.0000 0.0614 0.0000 0.5331 
21 0.0000 0.0614 0.0000 0.5331 
22 0.0000 0.0614 0.0000 0.5331 
23 0.0000 0.0614 0.0000 0.5331 
25 5.0000 0.0307 0.0305 0.3822 
26 0.0000 0.0614 0.0000 0.5331 
27 0.0000 0.0614 0.0000 0.5331 
28 0.0000 0.0614 0.0000 0.5331 
29 0.0000 0.0614 0.0000 0.5331 
30 0.0000 0.0614 0.0000 0.5331 
32 0.0000 0.0614 0.0000 0.5331 
34 0.0000 0.0614 0.0000 0.5331 
35 0.0000 0.0614 0.0000 0.5331 
36 0.0000 0.0614 0.0000 0.5331 
39 0.0000 0.0614 0.0000 0.5331 
40 0.0000 0.0614 0.0000 0.5331 
41 0.0000 0.0614 0.0000 0.5331 
42 0.0000 0.0921 0.0611 0.5308 
44 0.0000 0.0614 0.0000 0.5331 
45 0.0000 0.0614 0.0000 0.5331 
46 0.0000 0.0614 0.0000 0.5331 
48 0.0000 0.0614 0.0000 0.5331 
49 0.0000 0.0614 0.0000 0.5331 
50 0.0000 0.0614 0.0000 0.5331 
51 0.0000 0.0614 0.0000 0.5331 
52 5.0000 0.0307 0.0000 0.4469 
53 0.0000 0.0614 0.0000 0.5331 
54 0.0000 0.0614 0.0000 0.5331 
56 0.0000 0.0614 0.0000 0.5331 
57 0.0000 0.0614 0.0000 0.5331 
58 0.0000 0.0614 0.0000 0.5331 
run_time_after_apriori 9537.6100
global_num_modified_items: -1
num_strong_rules_by_trie: 3276


Length	    = 490 
MaxGen	    = 100 
datafrom	    = retail.dat 
sensfile	    = retail_sens_(3-itemset)(20).dat 
FIM(1)AR(2)   = 0.000 
MST	        = 0.001 
MCT	        = 0.500 
MST_discount  = 0.700 
MCT_discount  = 0.500 
sup_u		    = 88 
sup_l		    = 88 
db_size	    = 88163 

Total running time: 10107.9060
Total running time (After Apriori): 9537.6100


------------------------------------------------
Max generation               =  100 
Population size /alpha       =  40 
Parent size / mu             =  20 
Children size /lambda        =  20 
Dimension (objective space)  =  4 
mutation_type	= shuffle_random mutation 
recombination_type	= shuffle_random crossover 
mutat_prob	= 0.100 
recom_prob	= 0.950 
bit_turn_prob	= 0.200 
