# Supplementary material for: Use HypE to Hide Association Rules by Adding Items
Source: PLoS One. 2015 Jun 12;10(6):e0127834. doi: 10.1371/journal.pone.0127834 (PMC4466550; doi:10.1371/journal.pone.0127834)
Supplement: S1 Data — (ZIP) [file pone.0127834.s001.zip › Data(PLOS_ONE)/EMO_AddItem/EMO_AddItem_Experiment_data_with_dataset/Outcome19/BMS-WebView-1.dat_MST_0.0010_MCT_0.20_rules_10_obj.dat]

0 40.0000 1.9706 18.9585 4.1106 
2 0.0000 2.3459 2.7440 4.6257 
4 0.0000 2.2834 3.0870 4.6056 
6 0.0000 2.3459 2.8375 4.6056 
7 10.0000 2.3459 2.7440 4.6106 
8 0.0000 2.2208 2.9935 4.6156 
9 20.0000 2.3459 3.9289 4.5888 
13 20.0000 2.3772 3.8977 4.5770 
14 0.0000 2.3147 2.9935 4.6072 
15 0.0000 2.4085 3.1182 4.6005 
18 0.0000 2.4085 2.6193 4.6223 
20 10.0000 2.3147 3.3676 4.5921 
22 20.0000 2.1896 4.6149 4.6123 
23 10.0000 2.5336 3.9913 4.5821 
25 0.0000 2.4085 3.4924 4.5888 
26 20.0000 2.2834 3.1182 4.6005 
27 40.0000 1.9080 13.8447 4.5149 
29 0.0000 2.4085 3.4924 4.5888 
32 10.0000 2.2208 2.9623 4.6156 
33 0.0000 2.1896 3.3365 4.6207 
34 0.0000 2.1896 3.3365 4.6207 
36 0.0000 2.2834 2.8375 4.6307 
37 0.0000 2.3772 3.1494 4.5972 
38 0.0000 2.3772 3.1494 4.5972 
39 0.0000 2.2834 2.8375 4.6307 
40 40.0000 2.0644 11.3502 4.4948 
41 20.0000 2.2834 4.0848 4.5938 
42 20.0000 2.4398 3.4924 4.5804 
44 40.0000 2.0957 11.5684 4.4562 
45 40.0000 2.0332 13.0028 4.5015 
46 10.0000 2.4398 4.8955 4.5854 
47 0.0000 2.3147 2.6816 4.6274 
48 0.0000 2.3147 2.8064 4.6207 
49 20.0000 2.3459 4.5525 4.5804 
50 0.0000 2.2521 3.2741 4.5955 
51 0.0000 2.3772 3.2117 4.5955 
52 10.0000 2.3147 3.1805 4.6005 
53 10.0000 2.2208 3.3676 4.6106 
55 0.0000 2.3147 2.8064 4.6207 
58 0.0000 2.2834 2.8375 4.6307 
run_time_after_apriori 12604.1720
global_num_modified_items: -1
num_strong_rules_by_trie: 3207


Length	    = 2813 
MaxGen	    = 100 
datafrom	    = BMS-WebView-1.dat 
sensfile	    = BMS-WebView-1_sens_(3-itemset)(10).dat 
FIM(1)AR(2)   = 0.000 
MST	        = 0.001 
MCT	        = 0.200 
MST_discount  = 0.700 
MCT_discount  = 0.500 
sup_u		    = 59 
sup_l		    = 59 
db_size	    = 59602 

Total running time: 12663.4380
Total running time (After Apriori): 12604.1720


------------------------------------------------
Max generation               =  100 
Population size /alpha       =  40 
Parent size / mu             =  20 
Children size /lambda        =  20 
Dimension (objective space)  =  4 
mutation_type	= shuffle_random mutation 
recombination_type	= shuffle_random crossover 
mutat_prob	= 0.100 
recom_prob	= 0.950 
bit_turn_prob	= 0.200 
