# Supplementary material for: Use HypE to Hide Association Rules by Adding Items
Source: PLoS One. 2015 Jun 12;10(6):e0127834. doi: 10.1371/journal.pone.0127834 (PMC4466550; doi:10.1371/journal.pone.0127834)
Supplement: S1 Data — (ZIP) [file pone.0127834.s001.zip › Data(PLOS_ONE)/EMO_AddItem/EMO_AddItem_Experiment_data_with_dataset/Outcome19/BMS-WebView-1.dat_MST_0.0010_MCT_0.20_rules_20_obj.dat]

0 30.0000 5.7421 8.5126 9.9460 
1 30.0000 5.1145 16.1522 9.7295 
3 25.0000 5.9617 8.1696 9.9292 
4 40.0000 4.0791 22.8874 9.0316 
6 40.0000 4.9576 15.9339 9.8084 
7 35.0000 5.0204 15.4662 9.7967 
8 35.0000 4.5184 19.4574 9.4292 
11 40.0000 4.4242 21.7649 8.9829 
13 35.0000 4.8321 17.0564 9.7916 
14 30.0000 4.2360 22.4821 9.0450 
16 20.0000 5.4911 10.2588 9.9258 
17 25.0000 5.9931 8.9180 9.8520 
19 40.0000 4.6125 20.7983 9.0953 
21 25.0000 5.7107 8.7621 9.9728 
23 30.0000 4.9576 18.1478 9.6154 
24 40.0000 3.9222 28.1883 8.3252 
25 35.0000 3.7653 28.8432 8.2917 
28 25.0000 5.8048 8.2320 9.9409 
30 20.0000 5.8990 8.5438 9.9527 
31 35.0000 3.7653 29.7786 7.8773 
32 35.0000 3.7967 29.3421 7.8873 
33 35.0000 4.3928 22.2638 8.8890 
34 40.0000 4.3301 21.2036 9.0131 
35 45.0000 4.2360 21.7337 9.0702 
37 30.0000 5.1145 14.4372 9.8168 
38 35.0000 6.0245 8.5750 9.8252 
40 50.0000 3.4829 34.7365 6.5384 
42 45.0000 4.0163 25.0390 9.0014 
45 35.0000 4.9263 18.9585 9.5634 
47 35.0000 5.1459 17.0253 9.6255 
48 35.0000 5.2087 13.2211 9.8856 
49 40.0000 4.8008 18.0231 9.7329 
50 25.0000 5.5852 9.0739 9.9409 
51 30.0000 5.4283 10.5083 9.9175 
52 20.0000 5.8362 9.2610 9.8923 
53 35.0000 4.4870 20.2370 9.4594 
55 30.0000 5.9617 8.0761 9.9309 
56 30.0000 5.3655 13.0340 9.7866 
58 25.0000 5.4597 10.0717 9.9946 
59 25.0000 5.2714 11.1943 9.9258 
run_time_after_apriori 23894.7340
global_num_modified_items: -1
num_strong_rules_by_trie: 3207


Length	    = 6218 
MaxGen	    = 100 
datafrom	    = BMS-WebView-1.dat 
sensfile	    = BMS-WebView-1_sens_(3-itemset)(20).dat 
FIM(1)AR(2)   = 0.000 
MST	        = 0.001 
MCT	        = 0.200 
MST_discount  = 0.700 
MCT_discount  = 0.500 
sup_u		    = 59 
sup_l		    = 59 
db_size	    = 59602 

Total running time: 23953.7810
Total running time (After Apriori): 23894.7340


------------------------------------------------
Max generation               =  100 
Population size /alpha       =  40 
Parent size / mu             =  20 
Children size /lambda        =  20 
Dimension (objective space)  =  4 
mutation_type	= shuffle_random mutation 
recombination_type	= shuffle_random crossover 
mutat_prob	= 0.100 
recom_prob	= 0.950 
bit_turn_prob	= 0.200 
