# Supplementary material for: Use HypE to Hide Association Rules by Adding Items
Source: PLoS One. 2015 Jun 12;10(6):e0127834. doi: 10.1371/journal.pone.0127834 (PMC4466550; doi:10.1371/journal.pone.0127834)
Supplement: S1 Data — (ZIP) [file pone.0127834.s001.zip › Data(PLOS_ONE)/EMO_AddItem/EMO_AddItem_Experiment_data_with_dataset/Outcome19/BMS-WebView-2.dat_MST_0.0020_MCT_0.20_rules_10_obj.dat]

0 0.0000 4.3451 1.6270 3.5594 
1 10.0000 4.0302 1.8773 3.5259 
4 0.0000 4.4081 0.7509 3.6240 
5 0.0000 4.5340 0.8761 3.6007 
8 20.0000 3.2116 3.1289 3.3634 
10 0.0000 4.4081 1.4393 3.5956 
11 0.0000 4.2821 0.4380 3.6704 
12 0.0000 4.0932 1.6896 3.5930 
13 20.0000 3.0227 4.6308 3.1389 
14 0.0000 3.9673 2.2528 3.5091 
15 30.0000 3.1486 3.2541 3.3208 
18 20.0000 2.9597 4.9437 3.1337 
22 0.0000 4.5340 0.8135 3.6149 
23 20.0000 3.1486 4.3805 3.2524 
24 20.0000 2.8338 5.6320 2.9892 
25 10.0000 3.6524 3.0038 3.3621 
26 0.0000 4.5970 0.6258 3.6356 
28 0.0000 4.2191 2.3154 3.4846 
32 20.0000 2.9597 5.0063 3.1144 
33 10.0000 3.5264 2.9412 3.3711 
34 0.0000 4.4081 0.6884 3.6291 
35 20.0000 3.4005 3.1289 3.3427 
36 0.0000 4.4710 0.5632 3.6407 
37 0.0000 4.4710 1.1890 3.5994 
38 0.0000 4.2191 0.5632 3.6588 
39 20.0000 3.9043 2.5657 3.4653 
41 20.0000 3.2746 3.4418 3.2898 
42 10.0000 3.0856 3.5044 3.3053 
43 0.0000 3.1486 3.3792 3.3285 
44 0.0000 4.3451 1.5645 3.5685 
47 0.0000 4.0302 1.8148 3.5465 
48 0.0000 4.4710 0.5006 3.6433 
49 20.0000 3.5264 2.8160 3.3775 
50 20.0000 2.3929 8.8861 2.5183 
51 10.0000 3.2746 3.1915 3.3001 
52 20.0000 3.4005 3.0038 3.3840 
54 20.0000 3.0227 3.9424 3.2679 
55 0.0000 4.4710 0.4380 3.6549 
56 20.0000 3.0856 3.8173 3.2679 
58 0.0000 3.2746 3.8798 3.2743 
run_time_after_apriori 15757.4060
global_num_modified_items: -1
num_strong_rules_by_trie: 1598


Length	    = 2931 
MaxGen	    = 100 
datafrom	    = BMS-WebView-2.dat 
sensfile	    = BMS-WebView-2.dat_MST_0.002_MCT_0.20_rules_10(3-itemset)_add.dat 
FIM(1)AR(2)   = 0.000 
MST	        = 0.002 
MCT	        = 0.200 
MST_discount  = 0.700 
MCT_discount  = 0.500 
sup_u		    = 155 
sup_l		    = 155 
db_size	    = 77512 

Total running time: 15840.0940
Total running time (After Apriori): 15757.4060


------------------------------------------------
Max generation               =  100 
Population size /alpha       =  40 
Parent size / mu             =  20 
Children size /lambda        =  20 
Dimension (objective space)  =  4 
mutation_type	= shuffle_random mutation 
recombination_type	= shuffle_random crossover 
mutat_prob	= 0.100 
recom_prob	= 0.950 
bit_turn_prob	= 0.200 
