# Supplementary material for: Use HypE to Hide Association Rules by Adding Items
Source: PLoS One. 2015 Jun 12;10(6):e0127834. doi: 10.1371/journal.pone.0127834 (PMC4466550; doi:10.1371/journal.pone.0127834)
Supplement: S1 Data — (ZIP) [file pone.0127834.s001.zip › Data(PLOS_ONE)/EMO_AddItem/EMO_AddItem_Experiment_data_with_dataset/Outcome19/BMS-WebView-2.dat_MST_0.0020_MCT_0.20_rules_20_obj.dat]

1 25.0000 6.7807 2.4406 5.5746 
2 5.0000 7.6679 0.6258 5.7165 
6 20.0000 6.0203 3.5044 5.4327 
8 30.0000 5.7034 4.6934 5.2727 
9 40.0000 5.0063 6.0075 5.0160 
10 5.0000 7.5412 0.6884 5.7256 
11 25.0000 5.8302 4.4431 5.3024 
12 25.0000 5.6401 5.3191 5.3205 
14 30.0000 5.0697 6.8836 4.9683 
17 30.0000 4.3726 8.3229 4.7876 
18 40.0000 4.0558 9.3242 4.5748 
19 40.0000 3.0418 17.5219 3.3350 
20 15.0000 7.1610 1.9399 5.6494 
21 15.0000 5.1965 6.9462 4.9825 
23 10.0000 7.0342 2.1277 5.6662 
24 30.0000 3.9924 9.7622 4.5103 
25 35.0000 3.9290 9.7622 4.5516 
28 5.0000 7.3511 1.3141 5.7127 
30 40.0000 3.9924 9.6996 4.4767 
31 35.0000 4.6895 6.9462 4.9347 
33 5.0000 6.7174 2.6909 5.5940 
35 20.0000 5.9569 3.5670 5.4559 
36 20.0000 6.8441 2.3154 5.6249 
37 15.0000 6.3371 2.7534 5.4482 
38 5.0000 7.2877 1.6270 5.7127 
41 35.0000 6.0837 3.8173 5.3966 
42 10.0000 6.9075 2.6283 5.5901 
43 35.0000 4.9430 6.6333 4.9992 
45 35.0000 3.9924 9.5745 4.5116 
46 20.0000 5.4499 5.7572 5.1063 
47 5.0000 7.5412 0.8135 5.7088 
48 35.0000 4.1191 8.6358 4.6831 
49 15.0000 6.2104 3.2541 5.5398 
51 25.0000 4.4360 8.3855 4.8083 
52 15.0000 6.0203 4.2553 5.3089 
54 0.0000 7.5412 1.3767 5.7436 
55 0.0000 7.8580 1.5019 5.6920 
56 15.0000 5.0063 7.0088 5.0379 
57 0.0000 7.7313 0.8135 5.7217 
58 20.0000 4.4994 7.5720 4.8289 
run_time_after_apriori 24419.9690
global_num_modified_items: -1
num_strong_rules_by_trie: 1598


Length	    = 4587 
MaxGen	    = 100 
datafrom	    = BMS-WebView-2.dat 
sensfile	    = BMS-WebView-2.dat_MST_0.002_MCT_0.20_rules_20(3-itemset)_add.dat 
FIM(1)AR(2)   = 0.000 
MST	        = 0.002 
MCT	        = 0.200 
MST_discount  = 0.700 
MCT_discount  = 0.500 
sup_u		    = 155 
sup_l		    = 155 
db_size	    = 77512 

Total running time: 24502.6870
Total running time (After Apriori): 24419.9690


------------------------------------------------
Max generation               =  100 
Population size /alpha       =  40 
Parent size / mu             =  20 
Children size /lambda        =  20 
Dimension (objective space)  =  4 
mutation_type	= shuffle_random mutation 
recombination_type	= shuffle_random crossover 
mutat_prob	= 0.100 
recom_prob	= 0.950 
bit_turn_prob	= 0.200 
